# Supplementary material for: Limited Impact of 6-Mercaptopurine on Inflammation-Induced Chemokines Expression Profile in Primary Cultures of Enteric Nervous System
Source: Neurochem Res. 2021 Apr 16;46(7):1781–93. doi: 10.1007/s11064-021-03324-y (PMC8187225; doi:10.1007/s11064-021-03324-y)
Supplement: Supplementary file 1 — Supplementary file1 (XLSX 150 kb) [file 11064_2021_3324_MOESM1_ESM.xlsx]

## Sheet: Supp Table 1
List of primers used in the study
species	Gene	Accession number	sequence forward	reverse
mouse	Cxcl1	NM_008176.3	ACTCAAGAATGGTCGCGAGG	GTGCCATCAGAGCAGTCTGT
mouse	Cxcl2	NM_009140.2	CACTCTCAAGGGCGGTCAAA	GGTTCTTCCGTTGAGGGACA
mouse	Cxcl5	NM_009141.3	Mm00436451_g1 (Taqman)	n.a.
mouse	Cxcl9	NM_008599.4	Mm00434946_m1 (Taqman)	n.a.
mouse	Cxcl10	NM_021274.2	CCAAGTGCTGCCGTCATTTT	AGCTTCCCTATGGCCCTCAT
mouse	TNF-a	NM_013693.3	GGTGATCGGTCCCCAAAGG	GCTCCTCCACTTGGTGGTT
mouse	IL-6	NM_031168.2	TCCGGAGAGGAGACTTCACA	CCAGTTTGGTAGCATCCATCATT
mouse	HPRT	NM_013556.2	Mm03024075_m1 (Taqman)	n.a.
mouse/rat	RPS6	NM_009096.3/NM_017160.1	CCAAGCTTATTCAGCGTCTTGTTACTCC	CCCTCGAGTCCTTCATTCTCTTGGC
rat	Cxcl1	NM_030845.1	CTGCACCCAAACCGAAGTCA	GACGCCATCGGTGCAATCTA
rat	Cxcl2	NM_053647.1	GCGCCCAGACAGAAGTCATA	CAGGTACGATCCAGGCTTCC
rat	Cxcl5/6	NM_022214.1	CCATGGTTGCAACGGAGCTA	ACCAGTGCAAGTGCATTCCG
rat	Cxcl9	NM_145672.4	TTTGCCCCAAGCCCTAACTG	TTCTTTGACTCCGGATGGTGG
rat	Cxcl10	NM_139089.1	AGCACCATGAACCCAAGTGC	TGATCTCAACATGCGGACAGG
rat	TNF-a	NM_012675.3	GAACTTCGGGGTGATCGGTC	GCCACTCCAGCTGCTCCTCC
rat	IL-6	NM_012589.2	TTGTTGACAGCCACTGCCTTCCC	TCTGACAGTGCATCATCGCTGTTCA

## Sheet: Supp Table 2
Significant genes. Control vs LPS
ID	LPS Avg (log2)	Control Avg (log2)	Fold Change	P-val	FDR P-val	Gene Symbol	Description
TC0500000850.mm.2	14.95	6.06	474.17	7.92e-09	3.66e-06	Cxcl2	chemokine (C-X-C motif) ligand 2
TC1400001182.mm.2	15.49	6.79	415.26	3.61e-07	5.88e-05	Irg1	immunoresponsive gene 1
TC0200004602.mm.2	14.42	6.17	304.49	8.16e-11	1.58e-07	Il1b	interleukin 1 beta
TC0500000841.mm.2	14.07	6.05	258.66	2.47e-10	2.89e-07	Cxcl5	chemokine (C-X-C motif) ligand 5
TC0500002756.mm.2	16.44	8.6	228.47	1.29e-10	1.83e-07	Cxcl10	chemokine (C-X-C motif) ligand 10
TC0500002755.mm.2	12.95	5.43	182.8	8.66e-12	6.41e-08	Cxcl9	chemokine (C-X-C motif) ligand 9
TC1100002649.mm.2	13.33	5.83	179.96	3.29e-12	5.52e-08	Tgtp2	T cell specific GTPase 2
TC1700001954.mm.2	12.92	5.75	143.66	8.52e-09	3.86e-06	Tnf	tumor necrosis factor
TC0500000848.mm.2	13.33	6.2	139.88	1.66e-11	7.7e-08	Cxcl1	chemokine (C-X-C motif) ligand 1
TC1100002643.mm.2	14.35	7.26	136.71	1.62e-10	2.11e-07	Gm12185; Tgtp1	predicted gene 12185; T cell specific GTPase 1
TC0200004599.mm.2	14.1	7.17	122.11	1.73e-11	7.7e-08	Il1a	interleukin 1 alpha
TC0600003084.mm.2	13.52	6.71	111.62	1.13e-07	2.72e-05	Clec4e	C-type lectin domain family 4, member e
TC0500000283.mm.2	13.32	6.58	107.22	4.97e-12	5.52e-08	Il6	interleukin 6
TC0700003039.mm.2	16.52	9.77	107.13	2.91e-07	5.04e-05	Saa3	serum amyloid A 3
TC1100003396.mm.2	12.41	5.82	96.55	1.32e-10	1.83e-07	Ccl5	chemokine (C-C motif) ligand 5
TC0900003125.mm.2	12.46	5.88	95.99	2.2e-10	2.71e-07	Ccrl2	chemokine (C-C motif) receptor-like 2
TC0300001447.mm.2	15.54	9.16	83.44	6.07e-11	1.35e-07	Gbp2	guanylate binding protein 2
TC0500000844.mm.2	14.08	7.71	82.39	3.63e-08	1.22e-05	Cxcl3	chemokine (C-X-C motif) ligand 3
TC1000001375.mm.2	11.34	5.11	75.11	6.13e-07	8.52e-05	Il22	interleukin 22
TC0300001446.mm.2	14.31	8.14	71.95	6.6e-08	1.86e-05	Gbp3	guanylate binding protein 3
TC1700001522.mm.2	13.64	7.62	65.26	6.7e-07	9.17e-05	Fpr1	formyl peptide receptor 1
TC1100001219.mm.2	16.53	10.5	64.99	1.9e-08	6.9e-06	Ccl2	chemokine (C-C motif) ligand 2
TC0500002895.mm.2	14.44	8.5	61.5	2.1e-09	1.56e-06	Gbp10; Gbp6	guanylate-binding protein 10; guanylate binding protein 6
TC1100003401.mm.2	17.53	11.85	51.29	3.38e-11	1e-07	Ccl3	chemokine (C-C motif) ligand 3
TC0500002757.mm.2	11.87	6.31	47.12	9.19e-07	0.0001	Cxcl11	chemokine (C-X-C motif) ligand 11
TC0300001444.mm.2	11.08	5.54	46.69	2.73e-10	3.03e-07	Gbp2b; Gbp5	guanylate binding protein 2b; guanylate binding protein 5
TC0500002896.mm.2	11.77	6.32	43.59	3.58e-09	2.44e-06	Gbp11	guanylate binding protein 11
TC1800000610.mm.2	11.26	5.92	40.4	3.54e-11	1e-07	Iigp1	interferon inducible GTPase 1
TC1100001220.mm.2	14.21	8.93	38.94	3.69e-10	3.9e-07	Ccl7	chemokine (C-C motif) ligand 7
TC1900000501.mm.2	14.24	9.03	36.96	2.2e-07	4.21e-05	Ifit3	interferon-induced protein with tetratricopeptide repeats 3
TC0600001369.mm.2	13.26	8.09	36.11	3.83e-07	6.07e-05	Usp18	ubiquitin specific peptidase 18
TC0500003731.mm.2	12.77	7.61	35.73	7.67e-10	7.41e-07	Gbp4	guanylate binding protein 4
TC1200001552.mm.2	12.45	7.35	34.21	1.63e-08	6.13e-06	Rsad2	radical S-adenosyl methionine domain containing 2
TC1900000502.mm.2	13.89	8.87	32.46	6.81e-07	9.17e-05	Ifit3b	interferon-induced protein with tetratricopeptide repeats 3B
TC1100004265.mm.2	11.57	6.62	30.83	4.02e-09	2.48e-06	Igtp	interferon gamma induced GTPase
TC1900001418.mm.2	11.88	6.98	29.88	4.85e-11	1.2e-07	Ch25h	cholesterol 25-hydroxylase
TC0200003278.mm.2	13.4	8.51	29.71	2.17e-07	4.21e-05	Ptges	prostaglandin E synthase
TC0300003133.mm.2	14.19	9.33	29.2	2.19e-07	4.21e-05	Ifi44	interferon-induced protein 44
TC1800000606.mm.2	11.14	6.43	26.29	3.77e-09	2.46e-06	Gm4951	predicted gene 4951
TC0700003943.mm.2	11.38	6.67	26.05	1.28e-07	2.99e-05	Trim30a	tripartite motif-containing 30A
TC0500000043.mm.2	12.02	7.37	25.15	6.53e-08	1.86e-05	Steap4	STEAP family member 4
TC0300002802.mm.2	14.28	9.67	24.52	6.66e-10	6.73e-07	Vcam1	vascular cell adhesion molecule 1
TC0700002128.mm.2	10.77	6.16	24.43	3.61e-11	1e-07	Tarm1	T cell-interacting, activating receptor on myeloid cells 1
TC1000001813.mm.2	13.88	9.31	23.68	3.15e-08	1.08e-05	Tnfaip3	tumor necrosis factor, alpha-induced protein 3
TC0700004530.mm.2	11.18	6.62	23.51	2.24e-07	4.22e-05	Irf7	interferon regulatory factor 7
TC0100003550.mm.2	9.28	4.74	23.29	8.54e-11	1.58e-07	Slamf7	SLAM family member 7
TC0100003866.mm.2	10.33	5.82	22.76	1.07e-09	9.15e-07	Serpinb2	serine (or cysteine) peptidase inhibitor, clade B, member 2
TC0500001239.mm.2	14.22	9.78	21.68	1.7e-06	0.0002	Oasl2	2-5 oligoadenylate synthetase-like 2; 2'-5' oligoadenylate synthetase-like 2
TC1100000681.mm.2	10.39	6.01	20.79	8.36e-08	2.2e-05	Gm12250	predicted gene 12250
TC0400004171.mm.2	9.42	5.08	20.22	7.56e-07	0.0001	Isg15	ISG15 ubiquitin-like modifier
TC1200000225.mm.2	12.54	8.24	19.75	1.38e-06	0.0002	Cmpk2	cytidine monophosphate (UMP-CMP) kinase 2, mitochondrial
TC0400003957.mm.2	12.67	8.37	19.71	2.24e-07	4.22e-05	Tnfrsf1b	tumor necrosis factor receptor superfamily, member 1b
TC0500003730.mm.2	11.47	7.17	19.69	5.32e-09	2.88e-06	Gbp9	guanylate-binding protein 9
TC1500002183.mm.2	11.58	7.3	19.36	4.71e-09	2.68e-06	Rnd1	Rho family GTPase 1
TC1100004266.mm.2	12.27	8.05	18.67	6.38e-08	1.84e-05	Irgm2	immunity-related GTPase family M member 2
TC1100000989.mm.2	14.23	10.08	17.68	3.9e-06	0.0004	Xaf1	XIAP associated factor 1
TC1100001256.mm.2	11.58	7.48	17.13	9.82e-11	1.61e-07	Ccl4	chemokine (C-C motif) ligand 4
TC0600003229.mm.2	10.09	6.09	16.03	1.96e-09	1.51e-06	Cd69	CD69 antigen
TC0300001445.mm.2	13.66	9.66	16.02	4.14e-08	1.36e-05	Gbp7	guanylate binding protein 7
TC1100000726.mm.2	8.47	4.52	15.45	1.4e-08	5.55e-06	Nlrp3	NLR family, pyrin domain containing 3
TC1200002524.mm.2	10.25	6.33	15.15	1.29e-08	5.29e-06	Serpina3f	serine (or cysteine) peptidase inhibitor, clade A, member 3F
TC1700000621.mm.2	11.86	7.98	14.74	9.09e-09	3.96e-06	Tap1	transporter 1, ATP-binding cassette, sub-family B (MDR/TAP)
TC0100003889.mm.2	14.98	11.11	14.62	4.27e-08	1.37e-05	Mnda	myeloid cell nuclear differentiation antigen
TC1500002316.mm.2	10.14	6.28	14.52	5.84e-06	0.0006	Gpr84	G protein-coupled receptor 84
TC1100001221.mm.2	14.73	10.92	14.02	5.28e-08	1.63e-05	Ccl11	chemokine (C-C motif) ligand 11
TC0900000184.mm.2	12.23	8.42	14.01	4.58e-06	0.0004	Icam1	intercellular adhesion molecule 1
TC0100001381.mm.2	12.21	8.43	13.79	1.75e-09	1.44e-06	Rgs16	regulator of G-protein signaling 16
TC1900000504.mm.2	11.99	8.22	13.66	1.14e-05	0.001	Ifit1	interferon-induced protein with tetratricopeptide repeats 1
TC0100000375.mm.2	14.63	10.86	13.61	1.57e-06	0.0002	Stat1	signal transducer and activator of transcription 1
TC1000003019.mm.2	12.57	8.84	13.26	3.86e-07	6.08e-05	Irak3	interleukin-1 receptor-associated kinase 3
TC0300001292.mm.2	12.69	8.98	13.11	1.01e-10	1.61e-07	Tifa	TRAF-interacting protein with forkhead-associated domain
TC0600003503.mm.2	12.79	9.13	12.62	6.18e-09	3.19e-06	Herc6	hect domain and RLD 6
TC1000002983.mm.2	10.42	6.86	11.86	1.84e-05	0.0014	Iltifb	interleukin 10-related T cell-derived inducible factor beta
TC1400002869.mm.2	11.52	7.96	11.81	3.02e-07	5.17e-05	Phf11d; Phf11c	PHD finger protein 11D; PHD finger protein 11C
TC1200001237.mm.2	13.45	9.9	11.67	8.76e-09	3.89e-06	Tnfaip2	tumor necrosis factor, alpha-induced protein 2
TC1100003382.mm.2	9.79	6.25	11.65	6.38e-08	1.84e-05	Slfn8	schlafen 8
TC0100003888.mm.2	13.73	10.22	11.4	4.13e-09	2.48e-06	Ifi204	interferon activated gene 204
TC1100002003.mm.2	14.46	11	11	2.08e-07	4.17e-05	Rnf213	ring finger protein 213
TC1800001396.mm.2	9.19	5.74	10.89	5.21e-07	7.67e-05	Gm4841	predicted gene 4841
TC1600000346.mm.2	10.83	7.38	10.88	1.46e-05	0.0012	Rtp4	receptor transporter protein 4
TC0300001937.mm.2	14.14	10.73	10.64	8.91e-07	0.0001	Slc7a11	solute carrier family 7 (cationic amino acid transporter, y+ system), member 11
TC1700002352.mm.2	11.03	7.63	10.56	4.06e-07	6.3e-05	C3	complement component 3
TC1600002148.mm.2	10.04	6.65	10.47	8.71e-08	2.2e-05	Mx1	MX dynamin-like GTPase 1
TC0500002751.mm.2	8.68	5.3	10.45	1.82e-06	0.0002	U90926	cDNA sequence U90926
TC1600001556.mm.2	10.91	7.53	10.39	4.93e-09	2.74e-06	Parp14	poly (ADP-ribose) polymerase family, member 14
TC0200003630.mm.2	13.05	9.69	10.27	1.32e-08	5.35e-06	Ifih1	interferon induced with helicase C domain 1
TC0100003890.mm.2	12.47	9.15	9.98	8.69e-10	8.04e-07	Mndal	myeloid nuclear differentiation antigen like
TC0700002503.mm.2	12.96	9.65	9.97	4.99e-08	1.56e-05	Bcl3	B cell leukemia/lymphoma 3
TC1200001768.mm.2	14.77	11.45	9.95	8.88e-08	2.22e-05	Nfkbia	nuclear factor of kappa light polypeptide gene enhancer in B cells inhibitor, alpha
TC1900000211.mm.2	13	9.69	9.94	6.22e-08	1.84e-05	Slc15a3	solute carrier family 15, member 3
TC0100003591.mm.2	9.67	6.41	9.58	1.59e-08	6.13e-06	Pydc4	pyrin domain containing 4
TC0200003303.mm.2	15.63	12.38	9.52	4.88e-06	0.0005	Lcn2	lipocalin 2
TC1600001092.mm.2	10.47	7.23	9.45	8.65e-08	2.2e-05	Mx2	MX dynamin-like GTPase 2
TC0600002539.mm.2	15.09	11.85	9.44	0.0014	0.0391	Reg3g	regenerating islet-derived 3 gamma
TC1100002641.mm.2	14.16	10.93	9.35	2.3e-07	4.29e-05	Irgm1	immunity-related GTPase family M member 1
TC1900000689.mm.2	10.29	7.1	9.15	3.02e-07	5.17e-05	Nfkb2	nuclear factor of kappa light polypeptide gene enhancer in B cells 2, p49/p100
TC0300002236.mm.2	12.81	9.62	9.09	7.05e-05	0.0041	Tlr2	toll-like receptor 2
TC0100003891.mm.2	12.2	9.03	9.04	1.09e-08	4.55e-06	Ifi203	interferon activated gene 203
TC0900000032.mm.2	12.49	9.32	9.01	7.62e-09	3.66e-06	Casp4	caspase 4, apoptosis-related cysteine peptidase
TC1800001197.mm.2	12.3	9.14	8.91	2.04e-07	4.12e-05	Cd14	CD14 antigen
TC0300000137.mm.2	12.03	8.89	8.77	1.05e-08	4.48e-06	Cp	ceruloplasmin
TC1100000436.mm.2	9.39	6.26	8.77	3.63e-07	5.88e-05	Il12b	interleukin 12b
TC0900000044.mm.2	11.48	8.37	8.63	2.27e-08	8e-06	Mmp13	matrix metallopeptidase 13
TC1500002347.mm.2	11.71	8.64	8.42	5.8e-07	8.25e-05	Parp10	poly (ADP-ribose) polymerase family, member 10
TC1100001171.mm.2	10.1	7.03	8.36	9.37e-10	8.32e-07	Nos2	nitric oxide synthase 2, inducible
TC0700003946.mm.2	10.68	7.63	8.32	5.94e-08	1.78e-05	Trim30d	tripartite motif-containing 30D
TC0500003181.mm.2	9.17	6.15	8.13	2.61e-07	4.68e-05	Oas1a	2-5 oligoadenylate synthetase 1A; 2'-5' oligoadenylate synthetase 1A
TC1700000684.mm.2	10.13	7.12	8.11	2.7e-07	4.76e-05	H2-Q4	histocompatibility 2, Q region locus 4
TC1700001227.mm.2	9.99	6.98	8.02	2.55e-05	0.0019	Gm11096	predicted gene 11096 [Source:MGI Symbol;Acc:MGI:3779332]
TC1100001222.mm.2	11	8	7.99	1.8e-06	0.0002	Ccl12	chemokine (C-C motif) ligand 12
TC0600002114.mm.2	13.59	10.61	7.9	5.96e-09	3.15e-06	Parp12	poly (ADP-ribose) polymerase family, member 12
TC1800000609.mm.2	9.34	6.36	7.9	3.66e-06	0.0004	F830016B08Rik	RIKEN cDNA F830016B08 gene
TC0100000766.mm.2	11.6	8.63	7.87	2.69e-06	0.0003	Sp100	nuclear antigen Sp100
TC0200001846.mm.2	10.73	7.77	7.8	4.14e-06	0.0004	Duoxa2	dual oxidase maturation factor 2
TC1900000497.mm.2	10.74	7.79	7.71	4.67e-08	1.48e-05	Fas	Fas (TNF receptor superfamily member 6)
TC0700004002.mm.2	10.1	7.16	7.69	1.98e-09	1.51e-06	Gvin1	GTPase, very large interferon inducible 1
TC1200002525.mm.2	11.09	8.17	7.56	1.73e-07	3.59e-05	Serpina3g	serine (or cysteine) peptidase inhibitor, clade A, member 3G
TC0800000482.mm.2	10.74	7.87	7.29	1.2e-07	2.83e-05	Slc7a2	solute carrier family 7 (cationic amino acid transporter, y+ system), member 2
TC1300000894.mm.2	12.57	9.7	7.29	7.26e-06	0.0007	Slc9a3	solute carrier family 9 (sodium/hydrogen exchanger), member 3
TC0400002251.mm.2	11.1	8.25	7.21	1.63e-08	6.13e-06	Ripk2	receptor (TNFRSF)-interacting serine-threonine kinase 2
TC1100002770.mm.2	12.1	9.26	7.15	1.49e-06	0.0002	Tnip1	TNFAIP3 interacting protein 1
TC0600002978.mm.2	10.92	8.09	7.08	2.37e-05	0.0018	Rassf4	Ras association (RalGDS/AF-6) domain family member 4
TC1500001531.mm.2	10.56	7.74	7.03	8.35e-05	0.0047	Enpp2	ectonucleotide pyrophosphatase/phosphodiesterase 2
TC1600001742.mm.2	12.28	9.48	6.98	7.88e-09	3.66e-06	Nfkbiz	nuclear factor of kappa light polypeptide gene enhancer in B cells inhibitor, zeta
TC0800002905.mm.2	9.56	6.78	6.86	1.03e-06	0.0001	Hp	haptoglobin
TC1700002071.mm.2	8.52	5.74	6.86	1.93e-05	0.0015	H2-M2	histocompatibility 2, M region locus 2
TC1000000808.mm.2	7.7	4.92	6.85	0.0001	0.0058	Madcam1	mucosal vascular addressin cell adhesion molecule 1
TC0X00001829.mm.2	14.38	11.61	6.82	3.96e-07	6.19e-05	Cybb	cytochrome b-245, beta polypeptide
TC0200002426.mm.2	11.95	9.2	6.72	7.79e-07	0.0001	Lbp	lipopolysaccharide binding protein
TC0800001118.mm.2	8.87	6.13	6.71	3.02e-09	2.16e-06	Ccl22	chemokine (C-C motif) ligand 22
TC1700000622.mm.2	9.41	6.68	6.62	1.43e-07	3.14e-05	Psmb8	proteasome (prosome, macropain) subunit, beta type 8 (large multifunctional peptidase 7)
TC1600000192.mm.2	12.74	10.02	6.58	1.49e-05	0.0012	Cebpd	CCAAT/enhancer binding protein (C/EBP), delta
TC1100000496.mm.2	12.56	9.85	6.56	3.62e-09	2.44e-06	Ifi47; Olfr56	interferon gamma inducible protein 47; olfactory receptor 56
TC0100003320.mm.2	13.24	10.55	6.49	1.79e-07	3.65e-05	Tor3a	torsin family 3, member A
TC0400002434.mm.2	13.15	10.46	6.46	1.72e-07	3.59e-05	Ddx58	DEAD (Asp-Glu-Ala-Asp) box polypeptide 58
TC0900001722.mm.2	15.02	12.35	6.37	4.85e-07	7.32e-05	Birc3	baculoviral IAP repeat-containing 3
TC1600001557.mm.2	10.52	7.86	6.35	3.98e-09	2.48e-06	Dtx3l	deltex 3-like (Drosophila)
TC0100001632.mm.2	9.7	7.03	6.35	6.12e-07	8.52e-05	Pyhin1	pyrin and HIN domain family, member 1
TC0200001222.mm.2	14	11.33	6.35	1.78e-06	0.0002	Ube2l6	ubiquitin-conjugating enzyme E2L 6
TC0200003355.mm.2	8.05	5.41	6.27	2.48e-07	4.47e-05	Traf1	TNF receptor-associated factor 1
TC1100000614.mm.2	13.08	10.45	6.21	7.83e-09	3.66e-06	Irf1	interferon regulatory factor 1
TC1600000500.mm.2	10.52	7.88	6.21	5.36e-07	7.77e-05	Parp9	poly (ADP-ribose) polymerase family, member 9
TC1700000864.mm.2	7.44	4.81	6.19	0.0001	0.0062	Nfkbie	nuclear factor of kappa light polypeptide gene enhancer in B cells inhibitor, epsilon
TC1000002642.mm.2	10.34	7.71	6.18	4.98e-07	7.42e-05	Dram1	DNA-damage regulated autophagy modulator 1
TC1900000441.mm.2	10.42	7.79	6.17	5.59e-07	8.01e-05	Cd274	CD274 antigen
TC0500001349.mm.2	10.29	7.67	6.15	1.72e-07	3.59e-05	Oas1b	2-5 oligoadenylate synthetase 1B; 2'-5' oligoadenylate synthetase 1B
TC1100001236.mm.2	8.52	5.92	6.05	3.69e-06	0.0004	Slfn5	schlafen 5
TC1400002162.mm.2	9.59	6.99	6.03	1.08e-06	0.0001	Phf11b	PHD finger protein 11B
TC0600003382.mm.2	13.14	10.56	6.01	3.39e-07	5.66e-05	Gm766	predicted gene 766
TC0800002947.mm.2	10.74	8.17	5.94	6.14e-07	8.52e-05	Mlkl	mixed lineage kinase domain-like
TC1100000872.mm.2	9.12	6.56	5.91	7.09e-06	0.0007	Pik3r5	phosphoinositide-3-kinase, regulatory subunit 5, p101
TC0100002967.mm.2	11.06	8.51	5.88	7.54e-05	0.0044	Marco	macrophage receptor with collagenous structure
TC0300002718.mm.2	16.56	14.03	5.79	1.32e-07	3e-05	Csf1	colony stimulating factor 1 (macrophage)
TC1000001596.mm.2	12.77	10.25	5.74	7.83e-08	2.17e-05	Stat2	signal transducer and activator of transcription 2
TC0700003862.mm.2	9.19	6.67	5.73	1.73e-08	6.42e-06	Trim21	tripartite motif-containing 21
TC1000001761.mm.2	9.12	6.62	5.67	5.88e-06	0.0006	Stx11	syntaxin 11
TC1400002834.mm.2	10.62	8.12	5.67	1.06e-05	0.0009	Irf9	interferon regulatory factor 9
TC0800002146.mm.2	11.31	8.81	5.66	5.56e-08	1.69e-05	Tlr3	toll-like receptor 3
TC0400003522.mm.2	10.42	7.92	5.64	4.46e-09	2.6e-06	Zc3h12a	zinc finger CCCH type containing 12A
TC0300000161.mm.2	7.61	5.13	5.58	1.84e-05	0.0014	Tnfsf10	tumor necrosis factor (ligand) superfamily, member 10
TC1200001067.mm.2	9.64	7.17	5.55	2.32e-06	0.0003	Bdkrb1	bradykinin receptor, beta 1
TC0100001634.mm.2	8.65	6.18	5.53	1.9e-06	0.0002	Pydc3	pyrin domain containing 3
TC1100001238.mm.2	12.88	10.42	5.52	8.67e-08	2.2e-05	Slfn2	schlafen 2
TC0100003599.mm.2	11.3	8.85	5.48	1.45e-07	3.16e-05	Ifi202b; Ifi205	interferon activated gene 202B; interferon activated gene 205
TC0100001338.mm.2	13.9	11.45	5.45	2.08e-08	7.44e-06	Ptgs2	prostaglandin-endoperoxide synthase 2
TC0800002431.mm.2	12.23	9.79	5.42	4.18e-05	0.0027	Bst2	bone marrow stromal cell antigen 2
TC1100000362.mm.2	9.5	7.06	5.41	5.03e-07	7.45e-05	Lcp2	lymphocyte cytosolic protein 2
TC1700002822.mm.2	10.93	8.5	5.37	6.74e-07	9.17e-05	H2-T22; H2-T9	histocompatibility 2, T region locus 22; histocompatibility 2, T region locus 9
TC1100004150.mm.2	9.23	6.81	5.37	3.23e-06	0.0003	Socs3	suppressor of cytokine signaling 3
TC0700003517.mm.2	12.65	10.23	5.36	8.39e-08	2.2e-05	Slco3a1	solute carrier organic anion transporter family, member 3a1
TC0200005436.mm.2	6.83	4.42	5.3	6.5e-09	3.28e-06	Ptk6	PTK6 protein tyrosine kinase 6
TC0500003243.mm.2	8.79	6.39	5.28	3.69e-07	5.92e-05	Hcar2	hydroxycarboxylic acid receptor 2
TC0100000298.mm.2	9.02	6.65	5.18	3.29e-05	0.0023	Il1rl1	interleukin 1 receptor-like 1
TC1600001919.mm.2	10.04	7.68	5.14	1.13e-07	2.72e-05	Samsn1	SAM domain, SH3 domain and nuclear localization signals, 1
TC0700004003.mm.2	8.62	6.26	5.14	3.52e-07	5.79e-05	Gm18853	GTPase, very large interferon inducible 1 pseudogene
TC1000002647.mm.2	7.33	4.97	5.13	2.32e-07	4.29e-05	Spic	Spi-C transcription factor (Spi-1/PU.1 related)
TC1200001047.mm.2	11.41	9.07	5.09	3.21e-06	0.0003	Serpina3n	serine (or cysteine) peptidase inhibitor, clade A, member 3N
TC0500003463.mm.2	8.65	6.31	5.08	8.71e-05	0.0049	Pilra	paired immunoglobin-like type 2 receptor alpha
TC0700003938.mm.2	12.64	10.3	5.06	4.31e-06	0.0004	Trim12a	tripartite motif-containing 12A
TC0400002808.mm.2	10.29	7.97	5.01	2.15e-07	4.21e-05	Tnfsf15	tumor necrosis factor (ligand) superfamily, member 15
TC0700004207.mm.2	11.07	8.74	5.01	0.0002	0.009	Igsf6	immunoglobulin superfamily, member 6
TC0500003629.mm.2	9.99	7.67	4.99	9.44e-07	0.0001	Flt1	FMS-like tyrosine kinase 1
TC0700001631.mm.2	11.9	9.59	4.98	2.18e-05	0.0016	Ampd3	adenosine monophosphate deaminase 3
TC1700000214.mm.2	9.15	6.84	4.97	1.53e-07	3.27e-05	Fpr2; Fpr3	formyl peptide receptor 2; formyl peptide receptor 3
TC0700001630.mm.2	13.24	10.92	4.97	0.0002	0.0094	Adm	adrenomedullin
TC0900000049.mm.2	10.85	8.56	4.9	8.3e-07	0.0001	Mmp10	matrix metallopeptidase 10
TC1700002571.mm.2	12.57	10.29	4.86	1.11e-06	0.0001	Cyp1b1	cytochrome P450, family 1, subfamily b, polypeptide 1
TC1700000148.mm.2	14.93	12.65	4.85	2.66e-08	9.22e-06	Sod2	superoxide dismutase 2, mitochondrial
TC0200005438.mm.2	11.66	9.39	4.84	3.7e-07	5.92e-05	Helz2	helicase with zinc finger 2, transcriptional coactivator
TC0X00003400.mm.2	7.63	5.38	4.78	4.22e-07	6.46e-05	Gm6377	predicted gene 6377
TC0800000659.mm.2	11.62	9.37	4.74	1.66e-06	0.0002	Ddx60	DEAD (Asp-Glu-Ala-Asp) box polypeptide 60
TC0800002842.mm.2	11.08	8.84	4.73	1.08e-06	0.0001	Psmb10	proteasome (prosome, macropain) subunit, beta type 10
TC0200004219.mm.2	14.2	11.97	4.69	1.33e-07	3e-05	Cd44	CD44 antigen
TC0700001116.mm.2	11.26	9.03	4.68	1.09e-07	2.68e-05	Isg20	interferon-stimulated protein
TC0200000382.mm.2	13.94	11.72	4.68	4.12e-07	6.35e-05	Il1rn	interleukin 1 receptor antagonist
TC1100001264.mm.2	9.23	7.01	4.65	1.37e-07	3.08e-05	Wfdc17	WAP four-disulfide core domain 17
TC0500003431.mm.2	10.58	8.37	4.63	1.31e-07	3e-05	Serpine1	serine (or cysteine) peptidase inhibitor, clade E, member 1
TC1100002249.mm.2	11.48	9.27	4.61	2.34e-07	4.29e-05	Plek	pleckstrin
TC0400001047.mm.2	11.81	9.61	4.59	2.3e-06	0.0003	Pde4b	phosphodiesterase 4B, cAMP specific
TC0500003180.mm.2	8.58	6.4	4.55	1.34e-05	0.0011	Oas1g	2-5 oligoadenylate synthetase 1G
TC0200003528.mm.2	9.93	7.76	4.51	2.47e-06	0.0003	Nmi	N-myc (and STAT) interactor
TC0200000819.mm.2	10.39	8.23	4.48	8.25e-08	2.2e-05	Tnfaip6	tumor necrosis factor alpha induced protein 6
TC0500001240.mm.2	7.9	5.74	4.45	0.0001	0.006	Oasl1	2-5 oligoadenylate synthetase-like 1; 2'-5' oligoadenylate synthetase-like 1
TC1100001657.mm.2	11.71	9.57	4.42	7.68e-06	0.0007	Ifi35	interferon-induced protein 35
TC1100003779.mm.2	7.82	5.69	4.4	3.04e-06	0.0003	Dhx58	DEXH (Asp-Glu-X-His) box polypeptide 58
TC1700002823.mm.2	12.45	10.33	4.34	4.46e-07	6.78e-05	H2-T10	histocompatibility 2, T region locus 10
TC1900001506.mm.2	10.83	8.73	4.27	3.46e-07	5.74e-05	Pik3ap1	phosphoinositide-3-kinase adaptor protein 1
TC0700003942.mm.2	6.32	4.23	4.26	0.0002	0.009	Trim30c	tripartite motif-containing 30C
TC1000001994.mm.2	6.41	4.32	4.26	0.0003	0.0131	Fam26f	family with sequence similarity 26, member F
TC0500000468.mm.2	11.84	9.76	4.24	5.8e-06	0.0006	Cd38	CD38 antigen
TC0600001404.mm.2	12.55	10.46	4.24	2.48e-05	0.0018	Clec4d	C-type lectin domain family 4, member d
TC0200001894.mm.2	8.58	6.5	4.23	5.56e-07	8.01e-05	Fgf7	fibroblast growth factor 7
TC0100001222.mm.2	8.26	6.19	4.21	1.43e-07	3.14e-05	Chil1	chitinase-like 1
TC1700000992.mm.2	7.43	5.38	4.15	0.0003	0.0119	Ebi3	Epstein-Barr virus induced gene 3
TC1900001123.mm.2	8.73	6.69	4.1	3.71e-06	0.0004	AW112010	expressed sequence AW112010
TC1100003397.mm.2	15.04	13.01	4.09	8.56e-08	2.2e-05	Ccl9	chemokine (C-C motif) ligand 9
TC1900000500.mm.2	10.07	8.04	4.08	9.69e-05	0.0053	Ifit2	interferon-induced protein with tetratricopeptide repeats 2
TC1100000526.mm.2	11.98	9.97	4.03	0.0001	0.0058	Gfpt2	glutamine fructose-6-phosphate transaminase 2
TC0X00000218.mm.2	13.24	11.23	4.02	4.15e-08	1.36e-05	Timp1	tissue inhibitor of metalloproteinase 1
TC0300000769.mm.2	12.24	10.23	4.02	8.41e-08	2.2e-05	Adar	adenosine deaminase, RNA-specific
TC0700001520.mm.2	9.83	7.83	4.01	2.96e-05	0.0021	Trim34b; Trim34a	tripartite motif-containing 34B; tripartite motif-containing 34A
TC0900001142.mm.2	11.17	9.17	3.99	2.24e-06	0.0002	Bcl2a1a	B cell leukemia/lymphoma 2 related protein A1a
TC1900000226.mm.2	9.47	7.5	3.93	1.18e-07	2.81e-05	Ms4a4d	membrane-spanning 4-domains, subfamily A, member 4D
TC0900002806.mm.2	10.08	8.12	3.9	3.28e-07	5.56e-05	Bcl2a1d	B cell leukemia/lymphoma 2 related protein A1d
TC1100002758.mm.2	6.5	4.54	3.88	8.71e-05	0.0049	Csf2	colony stimulating factor 2 (granulocyte-macrophage)
TC0700003940.mm.2	10.19	8.25	3.82	1.79e-07	3.65e-05	Trim12c	tripartite motif-containing 12C
TC0200005290.mm.2	8.24	6.3	3.82	3.34e-07	5.63e-05	Zbp1	Z-DNA binding protein 1
TC0200004396.mm.2	8.33	6.4	3.82	1.76e-06	0.0002	Rasgrp1	RAS guanyl releasing protein 1
TC0X00003143.mm.2	7.03	5.1	3.82	0.0002	0.0109	Il13ra2	interleukin 13 receptor, alpha 2
TC1000000778.mm.2	11.45	9.52	3.81	2.13e-06	0.0002	Icosl	icos ligand
TC0100001707.mm.2	10.93	9.02	3.76	1.69e-06	0.0002	Itpkb	inositol 1,4,5-trisphosphate 3-kinase B
TC1700002558.mm.2	12.69	10.79	3.73	1.48e-07	3.2e-05	Eif2ak2	eukaryotic translation initiation factor 2-alpha kinase 2
TC1000003213.mm.2	11.64	9.74	3.73	4.32e-06	0.0004	Lilr4b	leukocyte immunoglobulin-like receptor, subfamily B, member 4B
TC0600000764.mm.2	11.5	9.61	3.71	2.13e-07	4.21e-05	Tnip3	TNFAIP3 interacting protein 3
TC0800000679.mm.2	7.72	5.83	3.7	2.7e-06	0.0003	2020-03-01	membrane-associated ring finger (C3HC4) 1
TC1700000703.mm.2	13.39	11.52	3.64	0.0001	0.0069	Ier3	immediate early response 3
TC0100000718.mm.2	10.36	8.53	3.57	2.72e-06	0.0003	Ccl20	chemokine (C-C motif) ligand 20
TC1100001386.mm.2	11.54	9.7	3.56	6.79e-07	9.17e-05	Trim25	tripartite motif-containing 25
TC1000002490.mm.2	9.95	8.12	3.55	2.7e-07	4.76e-05	Sbno2	strawberry notch homolog 2 (Drosophila)
TC0700003996.mm.2	6.37	4.55	3.54	2.06e-06	0.0002	Gm4070; Gvin1; Gm17757; Gm18853	predicted gene 4070; GTPase, very large interferon inducible 1; GTPase, very large interferon inducible 1 pseudogene
TC0900003331.mm.2	11.55	9.73	3.54	1.23e-06	0.0002	Bcl2a1b; Bcl2a1a	B cell leukemia/lymphoma 2 related protein A1b; B cell leukemia/lymphoma 2 related protein A1a
TC0200002026.mm.2	9.49	7.67	3.53	0.0003	0.0124	Prnd; Prnp; Prn	prion protein dublet; prion protein; prion protein gene complex
TC1000003214.mm.2	15.01	13.2	3.5	2.78e-06	0.0003	Lilrb4a	leukocyte immunoglobulin-like receptor, subfamily B, member 4A
TC0200005181.mm.2	10.79	8.98	3.49	8.12e-06	0.0007	Znfx1	zinc finger, NFX1-type containing 1
TC1200000715.mm.2	7.09	5.29	3.48	4.35e-06	0.0004	Arg2	arginase type II
TC0500003175.mm.2	7.5	5.7	3.47	6.87e-06	0.0006	Oas2	2-5 oligoadenylate synthetase 2; 2'-5' oligoadenylate synthetase 2
TC0200002308.mm.2	7.33	5.54	3.47	6.53e-05	0.0039	Hck	hemopoietic cell kinase
TC0100001581.mm.2	9.37	7.58	3.44	0.0002	0.0087	Adamts4	a disintegrin-like and metallopeptidase (reprolysin type) with thrombospondin type 1 motif, 4
TC1400001045.mm.2	9.32	7.54	3.43	1.53e-06	0.0002	Htr2a	5-hydroxytryptamine (serotonin) receptor 2A
TC1200002526.mm.2	7.33	5.56	3.41	2.86e-05	0.002	Serpina3h	serine (or cysteine) peptidase inhibitor, clade A, member 3H
TC0700004287.mm.2	6.55	4.79	3.38	2.81e-05	0.002	Il27	interleukin 27
TC0600003237.mm.2	8.09	6.34	3.37	0.0003	0.0113	Olr1	oxidized low density lipoprotein (lectin-like) receptor 1
TC0900000725.mm.2	10.1	8.35	3.36	1.67e-06	0.0002	Stra6	stimulated by retinoic acid gene 6
TC0200002374.mm.2	7.92	6.2	3.28	4.37e-05	0.0028	Procr	protein C receptor, endothelial
TC0800001037.mm.2	6.43	4.73	3.25	1.73e-06	0.0002	Nod2	nucleotide-binding oligomerization domain containing 2
TC0600001422.mm.2	9.29	7.59	3.24	3.94e-06	0.0004	C1ra	complement component 1, r subcomponent A
TC1700001902.mm.2	7.66	5.97	3.24	9.02e-05	0.005	Psmb9	proteasome (prosome, macropain) subunit, beta type 9 (large multifunctional peptidase 2)
TC0100002032.mm.2	6.79	5.11	3.22	0.0014	0.0399	Il17f	interleukin 17F
TC0300002994.mm.2	12.17	10.49	3.2	4.88e-07	7.32e-05	Nfkb1	nuclear factor of kappa light polypeptide gene enhancer in B cells 1, p105
TC0900000181.mm.2	9.14	7.47	3.2	5.42e-06	0.0005	A230050P20Rik	RIKEN cDNA A230050P20 gene
TC0500000170.mm.2	9.79	8.11	3.2	2.81e-05	0.002	Gsap	gamma-secretase activating protein
TC0200002544.mm.2	8.25	6.58	3.19	1.47e-06	0.0002	Cd40	CD40 antigen
TC1500001167.mm.2	12.18	10.52	3.17	2.81e-07	4.91e-05	Osmr	oncostatin M receptor
TC1400002454.mm.2	8.77	7.11	3.16	5.35e-07	7.77e-05	Lacc1	laccase (multicopper oxidoreductase) domain containing 1
TC1100004122.mm.2	9.16	7.5	3.16	7.15e-06	0.0007	Rhbdf2	rhomboid 5 homolog 2 (Drosophila)
TC1800001181.mm.2	12.28	10.64	3.12	5.06e-05	0.0032	Tmem173	transmembrane protein 173
TC0100000295.mm.2	13.46	11.83	3.1	1.58e-06	0.0002	Il1r1	interleukin 1 receptor, type I
TC1300000157.mm.2	11.48	9.84	3.1	5.02e-05	0.0032	Aoah	acyloxyacyl hydrolase
TC0400000092.mm.2	11.18	9.55	3.09	8.34e-06	0.0007	Gem	GTP binding protein (gene overexpressed in skeletal muscle)
TC0600003108.mm.2	10.17	8.55	3.08	2.88e-06	0.0003	C1s1	complement component 1, s subcomponent 1
TC0600002099.mm.2	10.94	9.32	3.07	3.41e-05	0.0023	Zc3hav1	zinc finger CCCH type, antiviral 1
TC1100000041.mm.2	9.04	7.44	3.03	9.42e-07	0.0001	Lif	leukemia inhibitory factor
TC0100002711.mm.2	10.27	8.67	3.03	1.06e-05	0.0009	Csprs	component of Sp100-rs
TC0100001495.mm.2	6.86	5.26	3.02	7.75e-05	0.0045	Sele	selectin, endothelial cell
TC1600001528.mm.2	8.95	7.36	3.02	0.0008	0.0254	Kalrn	kalirin, RhoGEF kinase
TC0900001720.mm.2	11.19	9.61	2.98	1.38e-06	0.0002	Birc2	baculoviral IAP repeat-containing 2
TC0300000354.mm.2	8.91	7.34	2.98	0.0001	0.0062	Noct	nocturnin
TC1600000553.mm.2	8.32	6.75	2.97	1.23e-05	0.001	Cd80	CD80 antigen
TC1800000929.mm.2	9.05	7.48	2.97	1.36e-05	0.0011	Map3k8	mitogen-activated protein kinase kinase kinase 8
TC1700002778.mm.2	13.22	11.66	2.96	1.69e-06	0.0002	Tapbp	TAP binding protein
TC0800001110.mm.2	5.69	4.12	2.96	2.89e-05	0.002	Nlrc5; Mir7072	NLR family, CARD domain containing 5; microRNA 7072
TC0800000758.mm.2	7.89	6.33	2.94	1.38e-05	0.0011	Lrrc25	leucine rich repeat containing 25
TC1300000912.mm.2	11.6	10.04	2.94	0.0001	0.0065	Ell2	elongation factor RNA polymerase II 2
TC0200005114.mm.2	13.6	12.05	2.93	9.27e-05	0.0051	Sdc4	syndecan 4
TC1500001548.mm.2	9.18	7.63	2.92	2.38e-07	4.33e-05	Has2	hyaluronan synthase 2
TC0700001519.mm.2	8.25	6.7	2.92	0.0003	0.0139	Trim6	tripartite motif-containing 6
TC1000000100.mm.2	10.7	9.15	2.91	3.36e-05	0.0023	Hivep2	human immunodeficiency virus type I enhancer binding protein 2
TC0700002034.mm.2	15.7	14.17	2.9	0.0001	0.0055	Ifitm1	interferon induced transmembrane protein 1
TC0X00003057.mm.2	6.61	5.07	2.89	6.69e-05	0.004	Serpina7	serine (or cysteine) peptidase inhibitor, clade A (alpha-1 antiproteinase, antitrypsin), member 7
TC1600000529.mm.2	9.7	8.17	2.88	0.0009	0.0296	Hcls1	hematopoietic cell specific Lyn substrate 1
TC0500003465.mm.2	7.21	5.69	2.87	1.42e-05	0.0012	Pilrb2	paired immunoglobin-like type 2 receptor beta 2
TC0700002491.mm.2	7.42	5.9	2.87	2.48e-05	0.0018	Relb	avian reticuloendotheliosis viral (v-rel) oncogene related B
TC1100001579.mm.2	6.84	5.32	2.86	1.77e-06	0.0002	Csf3	colony stimulating factor 3 (granulocyte)
TC0900003241.mm.2	11.52	10.01	2.85	1.09e-05	0.0009	Myd88	myeloid differentiation primary response gene 88
TC0100003350.mm.2	6.7	5.19	2.85	1.98e-05	0.0015	Tnn	tenascin N
TC0900001511.mm.2	8.7	7.2	2.83	1.79e-05	0.0014	Bcl2a1c	B cell leukemia/lymphoma 2 related protein A1c
TC0200000222.mm.2	8.59	7.09	2.83	0.0002	0.0094	Il15ra	interleukin 15 receptor, alpha chain
TC0100000684.mm.2	7.91	6.42	2.83	0.0008	0.027	Kcne4	potassium voltage-gated channel, Isk-related subfamily, gene 4
TC1700000600.mm.2	9.88	8.39	2.82	6.58e-06	0.0006	Daxx	Fas death domain-associated protein
TC1200002082.mm.2	7.6	6.11	2.82	8.19e-05	0.0047	Ltbp2	latent transforming growth factor beta binding protein 2
TC0900001431.mm.2	12.39	10.9	2.81	0.0012	0.0354	Shisa5	shisa family member 5
TC0700001841.mm.2	7.34	5.86	2.8	3.05e-06	0.0003	Itgal	integrin alpha L
TC1700002135.mm.2	9.95	8.47	2.79	8.11e-07	0.0001	Enpp4	ectonucleotide pyrophosphatase/phosphodiesterase 4
TC1300002715.mm.2	12.22	10.76	2.77	1.17e-05	0.001	Itga2	integrin alpha 2
TC1700000505.mm.2	13.69	12.23	2.75	1.54e-06	0.0002	Pim1	proviral integration site 1
TC1800001397.mm.2	9.12	7.66	2.75	1.03e-05	0.0009	Smim3	small integral membrane protein 3
TC1900000217.mm.2	9.23	7.78	2.74	0.0002	0.0087	Ms4a4c	membrane-spanning 4-domains, subfamily A, member 4C
TC1400000574.mm.2	13.53	12.08	2.73	6.39e-06	0.0006	Pnp	purine-nucleoside phosphorylase
TC0100001167.mm.2	7.26	5.81	2.73	0.0001	0.0066	Il10	interleukin 10
TC1000001085.mm.2	10.09	8.65	2.72	0.0014	0.039	Slc5a8	solute carrier family 5 (iodide transporter), member 8
TC0200004410.mm.2	10.62	9.18	2.71	2.44e-05	0.0018	Gpr176	G protein-coupled receptor 176
TC0700003936.mm.2	11.06	9.62	2.71	5.65e-05	0.0035	Trim5	tripartite motif-containing 5
TC0600001397.mm.2	10.44	9	2.71	0.0002	0.0074	Clec4a1	C-type lectin domain family 4, member a1
TC0500000856.mm.2	11.22	9.8	2.69	0.0003	0.0119	Ereg	epiregulin
TC1100003369.mm.2	11.79	10.37	2.68	5.28e-05	0.0033	Rffl	ring finger and FYVE like domain containing protein
TC1700000623.mm.2	8.23	6.81	2.68	0.0002	0.0079	Tap2	transporter 2, ATP-binding cassette, sub-family B (MDR/TAP)
TC1900000866.mm.2	9.43	8.02	2.67	0.001	0.0327	Grk5	G protein-coupled receptor kinase 5
TC1700002819.mm.2	9.86	8.46	2.65	1.24e-05	0.001	H2-T23	histocompatibility 2, T region locus 23
TC0600001424.mm.2	7.85	6.46	2.64	2.75e-05	0.002	C1rb	complement component 1, r subcomponent B
TC0100002177.mm.2	8.05	6.65	2.63	0.0007	0.0246	Neurl3	neuralized E3 ubiquitin protein ligase 3
TC1100003314.mm.2	15.34	13.96	2.62	1.24e-05	0.001	Lgals9	lectin, galactose binding, soluble 9
TC0200000376.mm.2	7.46	6.07	2.62	1.65e-05	0.0013	Il1f9	interleukin 1 family, member 9
TC0200004506.mm.2	9.53	8.15	2.62	0.0004	0.0162	Duox2	dual oxidase 2
TC0700002705.mm.2	12.34	10.95	2.61	0.0004	0.0162	Nfkbib	nuclear factor of kappa light polypeptide gene enhancer in B cells inhibitor, beta
TC0200002796.mm.2	13.32	11.93	2.6	6.7e-07	9.17e-05	Ogfr	opioid growth factor receptor
TC1500001968.mm.2	10.03	8.66	2.59	0.0005	0.0183	A4galt	alpha 1,4-galactosyltransferase
TC0600002323.mm.2	6.7	5.33	2.58	0.0002	0.0086	Nod1	nucleotide-binding oligomerization domain containing 1
TC0X00002987.mm.2	5.79	4.43	2.58	0.001	0.0313	Nox1	NADPH oxidase 1
TC1800000672.mm.2	9.15	7.79	2.57	1.65e-05	0.0013	Malt1	MALT1 paracaspase
TC1200001010.mm.2	5.71	4.34	2.57	5.45e-05	0.0034	Slc24a4	solute carrier family 24 (sodium/potassium/calcium exchanger), member 4
TC0800002597.mm.2	11.3	9.94	2.56	8.64e-05	0.0049	Junb	jun B proto-oncogene
TC1700001497.mm.2	8.8	7.44	2.56	0.0003	0.0123	Dll1	delta-like 1 (Drosophila)
TC0900003250.mm.2	8.68	7.33	2.55	1.78e-05	0.0014	Csrnp1	cysteine-serine-rich nuclear protein 1
TC1600002097.mm.2	11.83	10.48	2.55	0.0001	0.0055	Runx1	runt related transcription factor 1
TC1000001744.mm.2	9.59	8.25	2.54	4.42e-05	0.0029	Rab32	RAB32, member RAS oncogene family
TC1000001301.mm.2	10.81	9.47	2.53	5.82e-05	0.0035	Phlda1	pleckstrin homology-like domain, family A, member 1
TC0200004363.mm.2	13.09	11.75	2.53	0.0002	0.0081	Grem1	gremlin 1
TC1700001938.mm.2	13.54	12.2	2.52	5.44e-06	0.0005	D17H6S56E-5	DNA segment, Chr 17, human D6S56E 5
TC0700002696.mm.2	11.12	9.81	2.49	8.33e-05	0.0047	Zfp36	zinc finger protein 36
TC0300003252.mm.2	9.26	7.95	2.49	0.0007	0.0231	Clca3a2; Clca2	chloride channel accessory 3A2; chloride channel accessory 2
TC1700002816.mm.2	8.77	7.46	2.48	9.04e-05	0.005	Cfb	complement factor B
TC1500001812.mm.2	6.65	5.34	2.47	0.0003	0.0133	Apol7c	apolipoprotein L 7c
TC1800001130.mm.2	9.58	8.28	2.46	1.9e-05	0.0015	Gypc	glycophorin C
TC0200002961.mm.2	13.77	12.48	2.44	8.94e-06	0.0008	Pfkfb3	6-phosphofructo-2-kinase/fructose-2,6-biphosphatase 3
TC0300002023.mm.2	12.57	11.28	2.44	1.16e-05	0.001	Tm4sf1	transmembrane 4 superfamily member 1
TC1900000432.mm.2	11.84	10.55	2.44	0.0002	0.0074	Rcl1	RNA terminal phosphate cyclase-like 1
TC1200001012.mm.2	9.95	8.67	2.43	0.0001	0.0055	Rin3	Ras and Rab interactor 3
TC0600001579.mm.2	13.37	12.09	2.41	5.75e-05	0.0035	Etv6	ets variant 6
TC0700002951.mm.2	6.41	5.15	2.4	0.0002	0.0101	Siglece	sialic acid binding Ig-like lectin E
TC0600000609.mm.2	11.9	10.64	2.39	8.56e-06	0.0008	Snx10	sorting nexin 10
TC1500000549.mm.2	16.6	15.34	2.39	1.26e-05	0.0011	Ly6e	lymphocyte antigen 6 complex, locus E
TC1400002161.mm.2	7.89	6.63	2.39	2.92e-05	0.002	Phf11a	PHD finger protein 11A
TC1400002091.mm.2	12.35	11.1	2.39	6.57e-05	0.0039	Psme2	proteasome (prosome, macropain) activator subunit 2 (PA28 beta)
TC0500003496.mm.2	8.56	7.3	2.39	6.7e-05	0.004	Micall2	MICAL-like 2
TC1200001955.mm.2	13.75	12.5	2.39	9.95e-05	0.0054	Gpx2	glutathione peroxidase 2
TC0200005186.mm.2	11.95	10.7	2.38	4.34e-06	0.0004	B4galt5	UDP-Gal:betaGlcNAc beta 1,4-galactosyltransferase, polypeptide 5
TC1100001785.mm.2	8.25	7	2.38	0.0001	0.0058	Milr1	mast cell immunoglobulin like receptor 1
TC1700001877.mm.2	10.05	8.8	2.38	0.0002	0.0082	Angptl4	angiopoietin-like 4
TC0800002330.mm.2	11.29	10.04	2.38	0.0006	0.022	Tma16	translation machinery associated 16 homolog (S. cerevisiae)
TC1100001241.mm.2	6.17	4.92	2.38	0.0012	0.0349	Slfn4	schlafen 4
TC0900002751.mm.2	9.11	7.86	2.37	4.83e-05	0.0031	Htr1b	5-hydroxytryptamine (serotonin) receptor 1B
TC0500002480.mm.2	7.96	6.73	2.35	0.0008	0.027	Tlr1	toll-like receptor 1
TC0300001689.mm.2	10.42	9.19	2.34	1.51e-05	0.0012	Cyp7b1	cytochrome P450, family 7, subfamily b, polypeptide 1
TC0700003950.mm.2	5.6	4.37	2.34	3.56e-05	0.0024	Trim30e-ps1	tripartite motif-containing 30E, pseudogene 1
TC1100003379.mm.2	9.76	8.54	2.33	7.76e-06	0.0007	Slfn9	schlafen 9
TC1500001227.mm.2	8.79	7.57	2.33	2.17e-05	0.0016	Pdzd2	PDZ domain containing 2
TC0800002807.mm.2	7.49	6.27	2.33	0.0002	0.0107	Rrad	Ras-related associated with diabetes
TC1300000612.mm.2	9.48	8.27	2.33	0.0011	0.0341	Syk	spleen tyrosine kinase
TC1300002725.mm.2	11.42	10.2	2.32	2.22e-05	0.0017	Parp8	poly (ADP-ribose) polymerase family, member 8
TC0700000242.mm.2	6.37	5.16	2.32	0.0013	0.0379	Ptgir	prostaglandin I receptor (IP)
TC0X00003437.mm.2	9.39	8.18	2.31	0.0014	0.0399	Il2rg	interleukin 2 receptor, gamma chain
TC0400002837.mm.2	9.32	8.12	2.3	3.64e-05	0.0025	Brinp1	bone morphogenic protein/retinoic acid inducible neural specific 1
TC0500000008.mm.2	13.92	12.72	2.3	4.48e-05	0.0029	Cdk6	cyclin-dependent kinase 6
TC0400004055.mm.2	12.09	10.89	2.3	0.0002	0.0094	Spsb1	splA/ryanodine receptor domain and SOCS box containing 1
TC0700004538.mm.2	9.57	8.37	2.29	1.57e-05	0.0013	Slc25a22	solute carrier family 25 (mitochondrial carrier, glutamate), member 22
TC0600001532.mm.2	9.42	8.23	2.29	0.0002	0.0082	Clec12a	C-type lectin domain family 12, member a
TC0700004515.mm.2	16.75	15.56	2.28	8.73e-05	0.0049	Ifitm3	interferon induced transmembrane protein 3
TC1100002374.mm.2	11.21	10.03	2.27	2.33e-05	0.0017	Rel	reticuloendotheliosis oncogene
TC0200003526.mm.2	9.43	8.25	2.27	0.0005	0.0188	Rbm43	RNA binding motif protein 43
TC1200001231.mm.2	9.17	8	2.26	0.0002	0.0092	Traf3	TNF receptor-associated factor 3
TC0700003831.mm.2	7.93	6.76	2.26	0.0004	0.0145	P2ry2	purinergic receptor P2Y, G-protein coupled 2
TC0100003313.mm.2	10.35	9.18	2.25	1.81e-05	0.0014	Tor1aip1	torsin A interacting protein 1
TC0200005013.mm.2	13.39	12.22	2.25	4.85e-05	0.0031	Samhd1	SAM domain and HD domain, 1
TC1600002178.mm.2	10.97	9.81	2.25	0.001	0.0304	Litaf	LPS-induced TN factor
TC1600000179.mm.2	11.9	10.74	2.24	1.49e-05	0.0012	Abcc1	ATP-binding cassette, sub-family C (CFTR/MRP), member 1
TC0100003057.mm.2	10.4	9.24	2.24	1.58e-05	0.0013	Ikbke	inhibitor of kappaB kinase epsilon
TC1300001242.mm.2	12.69	11.53	2.24	0.0001	0.0069	Plk2	polo-like kinase 2
TC1100000916.mm.2	14.94	13.79	2.22	0.0005	0.0188	Trp53	transformation related protein 53
TC1200000664.mm.2	13.12	11.97	2.22	0.0011	0.0338	Rhoj	ras homolog gene family, member J
TC0700003941.mm.2	5.08	3.93	2.21	2.35e-05	0.0017	Trim30b	tripartite motif-containing 30B
TC1200000838.mm.2	8.32	7.19	2.2	5.84e-05	0.0036	Batf	basic leucine zipper transcription factor, ATF-like
TC0600002550.mm.2	12.41	11.27	2.2	0.0001	0.006	Hk2	hexokinase 2
TC0400000696.mm.2	12	10.86	2.2	0.0003	0.0114	Slc31a2	solute carrier family 31, member 2
TC1700000077.mm.2	8	6.87	2.2	0.0014	0.039	Tagap	T cell activation Rho GTPase activating protein
TC0400004177.mm.2	11.4	10.26	2.19	8.1e-06	0.0007	Akap2	A kinase (PRKA) anchor protein 2
TC0400004170.mm.2	12.46	11.33	2.19	1.81e-05	0.0014	Agrn	agrin
TC1500001809.mm.2	8.25	7.12	2.19	3.14e-05	0.0022	Apol9a	apolipoprotein L 9a
TC0300000823.mm.2	9.24	8.11	2.19	4.14e-05	0.0027	Sprr2b	small proline-rich protein 2B
TC0200002602.mm.2	11.74	10.61	2.19	5.64e-05	0.0035	Ptpn1	protein tyrosine phosphatase, non-receptor type 1
TC1300000476.mm.2	12.24	11.11	2.19	7.06e-05	0.0041	Hivep1	human immunodeficiency virus type I enhancer binding protein 1
TC1400002160.mm.2	6.89	5.76	2.19	0.0002	0.0092	Gm6904	predicted gene 6904
TC1600000508.mm.2	9.51	8.38	2.19	0.0002	0.0095	Gm5483	predicted gene 5483
TC1200001041.mm.2	8.67	7.54	2.19	0.0004	0.015	Serpina3i	serine (or cysteine) peptidase inhibitor, clade A, member 3I
TC1100000792.mm.2	8.8	7.68	2.18	3.6e-05	0.0024	Adora2b	adenosine A2b receptor
TC0700004631.mm.2	8.44	7.31	2.18	0.0001	0.0059	Pirb	paired Ig-like receptor B
TC1500001528.mm.2	10.89	9.77	2.18	0.0005	0.0192	Tnfrsf11b	tumor necrosis factor receptor superfamily, member 11b (osteoprotegerin)
TC0800001259.mm.2	9.49	8.37	2.17	0.0002	0.0105	Sntb2	syntrophin, basic 2
TC1300000364.mm.2	12.28	11.16	2.17	0.0013	0.0367	Serpinb9	serine (or cysteine) peptidase inhibitor, clade B, member 9
TC0900003011.mm.2	11.23	10.12	2.16	1.14e-05	0.001	Parp3	poly (ADP-ribose) polymerase family, member 3
TC1000001947.mm.2	9.6	8.49	2.16	3.94e-05	0.0026	Ncoa7	nuclear receptor coactivator 7
TC1900000439.mm.2	12.94	11.83	2.16	4.1e-05	0.0027	Jak2	Janus kinase 2
TC1600000708.mm.2	14.74	13.64	2.15	1.73e-05	0.0014	Cd47	CD47 antigen (Rh-related antigen, integrin-associated signal transducer)
TC1200000321.mm.2	8.38	7.28	2.15	0.0004	0.0145	Sostdc1	sclerostin domain containing 1
TC1900000224.mm.2	5.48	4.38	2.15	0.0005	0.0183	Gm8369	predicted gene 8369
TC0200003599.mm.2	9.95	8.84	2.15	0.0019	0.0497	Cd302	CD302 antigen
TC1900000888.mm.2	11.23	10.13	2.14	2.94e-05	0.0021	Tcirg1	T cell, immune regulator 1, ATPase, H+ transporting, lysosomal V0 protein A3
TC0100002210.mm.2	11.6	10.5	2.14	6.71e-05	0.004	Mitd1	MIT, microtubule interacting and transport, domain containing 1
TC1700002790.mm.2	10.67	9.58	2.14	0.0001	0.0073	H2-L; H2-D1	histocompatibility 2, D region locus L; histocompatibility 2, D region locus 1
TC1500001729.mm.2	8.95	7.86	2.14	0.0003	0.0131	Ly6c1	lymphocyte antigen 6 complex, locus C1
TC0700001581.mm.2	6.4	5.3	2.14	0.0013	0.0367	Ppfibp2	PTPRF interacting protein, binding protein 2 (liprin beta 2)
TC1900001437.mm.2	11.81	10.72	2.13	7.56e-06	0.0007	Ankrd1	ankyrin repeat domain 1 (cardiac muscle)
TC0400003437.mm.2	13.15	12.06	2.12	5.91e-05	0.0036	Ctps	cytidine 5-triphosphate synthase; cytidine 5'-triphosphate synthase
TC1700002774.mm.2	11.04	9.96	2.12	8.11e-05	0.0047	Cmtr1	cap methyltransferase 1
TC1100000952.mm.2	5.93	4.85	2.12	0.0001	0.0073	Zmynd15	zinc finger, MYND-type containing 15
TC0600003139.mm.2	9.43	8.35	2.11	3.94e-05	0.0026	Tapbpl	TAP binding protein-like
TC0600001481.mm.2	10.53	9.46	2.11	0.0002	0.0093	Parp11	poly (ADP-ribose) polymerase family, member 11
TC0800003184.mm.2	9.98	8.9	2.11	0.0003	0.0114	Sipa1l2	signal-induced proliferation-associated 1 like 2
TC1400000575.mm.2	13.11	12.03	2.11	0.0005	0.0174	Pnp2	purine-nucleoside phosphorylase 2
TC0200003880.mm.2	13.19	12.11	2.11	0.0005	0.0195	Serping1	serine (or cysteine) peptidase inhibitor, clade G, member 1
TC0400003756.mm.2	14.33	13.26	2.1	1.46e-05	0.0012	Clic4	chloride intracellular channel 4 (mitochondrial)
TC1000000493.mm.2	12.54	11.47	2.1	2.21e-05	0.0017	Gja1	gap junction protein, alpha 1
TC0700001793.mm.2	11.47	10.4	2.1	2.76e-05	0.002	Il4ra	interleukin 4 receptor, alpha
TC0100003522.mm.2	11.41	10.34	2.1	6.98e-05	0.0041	Fcgr2b	Fc receptor, IgG, low affinity IIb
TC1100004159.mm.2	12.95	11.87	2.1	0.0003	0.0124	Lgals3bp	lectin, galactoside-binding, soluble, 3 binding protein
TC0600000904.mm.2	7.07	6	2.1	0.0003	0.0139	Tacr1	tachykinin receptor 1
TC0700000383.mm.2	12.18	11.12	2.09	0.0001	0.0066	Plaur	plasminogen activator, urokinase receptor
TC0900002389.mm.2	11.4	10.34	2.08	0.0005	0.0185	Pml	promyelocytic leukemia
TC0400000529.mm.2	7.04	6	2.07	0.0013	0.0375	Nr4a3	nuclear receptor subfamily 4, group A, member 3
TC0800001547.mm.2	8.65	7.6	2.07	0.0014	0.0391	Arv1	ARV1 homolog (yeast)
TC1100002865.mm.2	5.24	4.19	2.07	0.0016	0.0434	Rasd1	RAS, dexamethasone-induced 1
TC0200003304.mm.2	8.74	7.7	2.06	0.0005	0.018	Slc25a25	solute carrier family 25 (mitochondrial carrier, phosphate carrier), member 25
TC0300000092.mm.2	12.49	11.45	2.06	0.0017	0.0451	Car13	carbonic anhydrase 13
TC1100003385.mm.2	7.27	6.22	2.06	0.0019	0.0496	Slfn10-ps	schlafen 10, pseudogene
TC1700000934.mm.2	5.7	4.66	2.05	0.0012	0.0355	Treml4	triggering receptor expressed on myeloid cells-like 4
TC1500000453.mm.2	13.5	12.47	2.04	0.0007	0.0235	Myc	myelocytomatosis oncogene
TC1600001198.mm.2	6.33	5.3	2.03	2.02e-05	0.0015	Socs1	suppressor of cytokine signaling 1
TC0900001563.mm.2	11.46	10.43	2.03	0.0001	0.0064	Itga9	integrin alpha 9
TC0200001368.mm.2	14.84	13.82	2.03	0.0001	0.0069	Spi1	spleen focus forming virus (SFFV) proviral integration oncogene
TC1100002642.mm.2	7.49	6.46	2.03	0.0004	0.0144	Gm5431	predicted gene 5431
TC1200000744.mm.2	11.74	10.72	2.02	3.12e-05	0.0022	Susd6	sushi domain containing 6
TC1500002039.mm.2	7.81	6.79	2.02	5.18e-05	0.0033	Mapk11	mitogen-activated protein kinase 11
TC0200002594.mm.2	8.54	7.53	2.02	0.0002	0.0097	Cebpb	CCAAT/enhancer binding protein (C/EBP), beta
TC0600001736.mm.2	11.68	10.66	2.02	0.0003	0.011	Stk38l	serine/threonine kinase 38 like
TC0100000038.mm.2	11.01	10	2.01	0.0002	0.0081	Rrs1	RRS1 ribosome biogenesis regulator homolog (S. cerevisiae)
TC0400000015.mm.2	11.76	10.76	2.01	0.0002	0.0087	Lyn	Yamaguchi sarcoma viral (v-yes-1) oncogene homolog
TC1200001066.mm.2	7	6	2	0.0018	0.0469	Bdkrb2	bradykinin receptor, beta 2
TC0X00001317.mm.2	8.44	9.45	-2.02	0.0001	0.0058	Arxes1	adipocyte-related X-chromosome expressed sequence 1
TC0300003225.mm.2	6.49	7.51	-2.02	0.0003	0.0125	Sirpb1a	signal-regulatory protein beta 1A
TC0X00003075.mm.2	9.32	10.34	-2.03	1.03e-05	0.0009	Tsc22d3	TSC22 domain family, member 3
TC0500002328.mm.2	11.34	12.37	-2.03	6.21e-05	0.0037	Ldb2	LIM domain binding 2
TC1700002780.mm.2	6.11	7.13	-2.03	0.0005	0.0192	H2-DMb1	histocompatibility 2, class II, locus Mb1
TC0300002219.mm.2	11.46	12.49	-2.05	0.0002	0.0103	Gucy1b3	guanylate cyclase 1, soluble, beta 3
TC1500000644.mm.2	5.61	6.64	-2.05	0.0007	0.0247	Mpst	mercaptopyruvate sulfurtransferase
TC0200003339.mm.2	9.75	10.78	-2.05	0.0008	0.0273	Pbx3	pre B cell leukemia homeobox 3
TC1000002392.mm.2	7.61	8.65	-2.07	0.0002	0.0097	Mmp11	matrix metallopeptidase 11
TC0X00001069.mm.2	7.92	8.97	-2.07	0.0012	0.0364	Tlr13	toll-like receptor 13
TC1000001224.mm.2	8	9.05	-2.07	0.0019	0.05	Cep290	centrosomal protein 290
TC0700003829.mm.2	7.02	8.08	-2.08	0.0002	0.0087	P2ry6	pyrimidinergic receptor P2Y, G-protein coupled, 6
TC0500002623.mm.2	6.98	8.04	-2.08	0.0007	0.0246	Kdr	kinase insert domain protein receptor
TC1500001300.mm.2	6.95	8.01	-2.09	5.38e-05	0.0034	Fam105a	family with sequence similarity 105, member A
TC0600001729.mm.2	7.87	8.93	-2.09	0.0002	0.0102	Sspn	sarcospan
TC0700000087.mm.2	7.68	8.76	-2.12	7.8e-05	0.0045	Usp29	ubiquitin specific peptidase 29
TC1100003993.mm.2	4.79	5.87	-2.12	0.0005	0.0179	Fam20a	family with sequence similarity 20, member A
TC0200004418.mm.2	5.89	6.98	-2.12	0.0011	0.0341	Plcb2	phospholipase C, beta 2
TC1600001045.mm.2	7.98	9.08	-2.14	4.64e-05	0.003	Cbr3	carbonyl reductase 3
TC1600001337.mm.2	7.11	8.2	-2.14	0.0007	0.0227	Klhl6	kelch-like 6
TC1300000425.mm.2	8.97	10.07	-2.14	0.0013	0.0375	Ly86	lymphocyte antigen 86
TC1700000846.mm.2	10.39	11.5	-2.15	0.0011	0.0338	Clic5	chloride intracellular channel 5
TC0200003809.mm.2	7.79	8.9	-2.16	0.0002	0.0088	Ccdc141	coiled-coil domain containing 141
TC0X00002269.mm.2	7.89	9.01	-2.17	3.72e-05	0.0025	Arhgef6	Rac/Cdc42 guanine nucleotide exchange factor (GEF) 6
TC0500001695.mm.2	7.06	8.18	-2.18	7.28e-05	0.0042	Lfng	LFNG O-fucosylpeptide 3-beta-N-acetylglucosaminyltransferase
TC0400002275.mm.2	6.19	7.32	-2.18	0.0002	0.01	Atp6v0d2	ATPase, H+ transporting, lysosomal V0 subunit D2
TC0200000245.mm.2	10.2	11.32	-2.19	0.0007	0.0246	Mrc1	mannose receptor, C type 1
TC1100001841.mm.2	8.05	9.18	-2.2	0.0004	0.0149	Map2k6	mitogen-activated protein kinase kinase 6
TC0100002736.mm.2	6.29	7.42	-2.2	0.0004	0.0164	Htr2b	5-hydroxytryptamine (serotonin) receptor 2B
TC0100000071.mm.2	8.3	9.43	-2.2	0.0019	0.0496	Xkr9	X Kell blood group precursor related family member 9 homolog
TC1000000240.mm.2	11.39	12.54	-2.21	0.0003	0.0117	Arhgap18	Rho GTPase activating protein 18
TC0100003662.mm.2	6.08	7.24	-2.22	5.25e-05	0.0033	Adck3	aarF domain containing kinase 3
TC1000000372.mm.2	9.04	10.19	-2.22	5.48e-05	0.0034	Sesn1	sestrin 1
TC1400000796.mm.2	8.15	9.32	-2.24	2.49e-05	0.0018	Nynrin	NYN domain and retroviral integrase containing
TC0500002893.mm.2	6.12	7.28	-2.24	0.0009	0.028	Abcg3	ATP-binding cassette, sub-family G (WHITE), member 3
TC1300000016.mm.2	6	7.17	-2.24	0.0015	0.0416	Akr1c14	aldo-keto reductase family 1, member C14
TC1300002083.mm.2	6.93	8.1	-2.25	0.0003	0.0124	Lect2	leukocyte cell-derived chemotaxin 2
TC1400000588.mm.2	4.44	5.62	-2.26	6.68e-05	0.004	Vmn2r89	vomeronasal 2, receptor 89
TC0200005052.mm.2	7.44	8.61	-2.26	0.0012	0.0357	Mafb	v-maf musculoaponeurotic fibrosarcoma oncogene family, protein B (avian)
TC0X00000226.mm.2	7.04	8.22	-2.27	9.81e-05	0.0053	Agtr2	angiotensin II receptor, type 2
TC1700001173.mm.2	7.41	8.59	-2.27	0.0001	0.0059	Rasgrp3	RAS, guanyl releasing protein 3
TC0X00000963.mm.2	9.31	10.5	-2.28	5.35e-05	0.0033	Dlg3	discs, large homolog 3 (Drosophila)
TC1300000347.mm.2	6.67	7.86	-2.28	0.0003	0.0132	Foxq1	forkhead box Q1
TC0400003000.mm.2	11.31	12.5	-2.29	8.9e-05	0.0049	Hacd4	3-hydroxyacyl-CoA dehydratase 4
TC0200004843.mm.2	8.1	9.3	-2.29	0.0004	0.0145	Acss1	acyl-CoA synthetase short-chain family member 1
TC0200001628.mm.2	11.63	12.83	-2.3	2.22e-05	0.0017	Ccdc34	coiled-coil domain containing 34
TC0100002830.mm.2	5.64	6.84	-2.3	0.0009	0.0292	2310007B03Rik	RIKEN cDNA 2310007B03 gene
TC0400003793.mm.2	8.58	9.79	-2.31	5.81e-05	0.0035	C1qc	complement component 1, q subcomponent, C chain
TC1000000508.mm.2	9.35	10.56	-2.32	1.06e-05	0.0009	Fabp7	fatty acid binding protein 7, brain
TC1400000363.mm.2	6.55	7.78	-2.35	1.96e-05	0.0015	Gdf10	growth differentiation factor 10
TC1100002225.mm.2	9.31	10.55	-2.36	0.0002	0.0084	Ddc	dopa decarboxylase
TC0700000861.mm.2	10.08	11.32	-2.36	0.0002	0.0105	Dbp	D site albumin promoter binding protein
TC1900000795.mm.2	7.26	8.51	-2.38	3.1e-05	0.0022	Habp2	hyaluronic acid binding protein 2
TC0600003071.mm.2	10.07	11.32	-2.38	0.0003	0.0126	Apobec1	apolipoprotein B mRNA editing enzyme, catalytic polypeptide 1
TC1300001155.mm.2	8.65	9.9	-2.38	0.001	0.0322	Cd180	CD180 antigen
TC1100004000.mm.2	5.65	6.91	-2.4	0.0012	0.0364	Abca9	ATP-binding cassette, sub-family A (ABC1), member 9
TC1500002247.mm.2	7.5	8.79	-2.44	5.48e-05	0.0034	Bin2	bridging integrator 2
TC0X00002840.mm.2	7.34	8.64	-2.45	0.0014	0.0385	Zcchc5	zinc finger, CCHC domain containing 5
TC0400003794.mm.2	10.32	11.62	-2.46	1.16e-05	0.001	C1qa	complement component 1, q subcomponent, alpha polypeptide
TC1000001866.mm.2	9.39	10.7	-2.49	1.18e-05	0.001	Tcf21	transcription factor 21
TC0700002216.mm.2	11.02	12.34	-2.49	0.0003	0.0137	Zim1	zinc finger, imprinted 1
TC1900001217.mm.2	7.68	8.99	-2.49	0.0006	0.0201	Gcnt1	glucosaminyl (N-acetyl) transferase 1, core 2
TC0500002699.mm.2	11.73	13.05	-2.5	0.0011	0.0331	Sult1d1	sulfotransferase family 1D, member 1
TC0700002217.mm.2	11.34	12.69	-2.56	2.69e-05	0.0019	Peg3	paternally expressed 3
TC0300000159.mm.2	9.39	10.76	-2.59	3.61e-06	0.0004	Nceh1	neutral cholesterol ester hydrolase 1
TC0100003301.mm.2	7.71	9.1	-2.62	6.17e-05	0.0037	Mr1	major histocompatibility complex, class I-related
TC0100000301.mm.2	6.16	7.55	-2.63	0.0001	0.0064	Slc9a4	solute carrier family 9 (sodium/hydrogen exchanger), member 4
TC0300000096.mm.2	11.24	12.64	-2.64	0.0002	0.009	Car2	carbonic anhydrase 2
TC1300001814.mm.2	6.02	7.42	-2.64	0.0005	0.0179	F13a1	coagulation factor XIII, A1 subunit
TC1300000972.mm.2	8.66	10.06	-2.65	2.89e-06	0.0003	Mef2c	myocyte enhancer factor 2C
TC0800001737.mm.2	9.77	11.18	-2.66	0.0003	0.0139	Gas6	growth arrest specific 6
TC0900003322.mm.2	5.52	6.95	-2.7	1.38e-05	0.0011	Gm21836	predicted gene, 21836 [Source:MGI Symbol;Acc:MGI:5434000]
TC0100003204.mm.2	6.43	7.87	-2.7	9.45e-05	0.0052	Rgs2	regulator of G-protein signaling 2
TC0600002381.mm.2	9.19	10.64	-2.72	0.0011	0.0338	Fam13a	family with sequence similarity 13, member A
TC1200000959.mm.2	6.09	7.56	-2.76	0.0001	0.0069	Gpr65	G-protein coupled receptor 65
TC0500003468.mm.2	7.26	8.73	-2.78	0.0004	0.0147	Gjc3	gap junction protein, gamma 3
TC0300002054.mm.2	5.91	7.38	-2.79	0.0002	0.0082	P2ry12	purinergic receptor P2Y, G-protein coupled 12
TC0300002220.mm.2	8.79	10.31	-2.85	6.76e-06	0.0006	Gucy1a3; Mir7010	guanylate cyclase 1, soluble, alpha 3; microRNA 7010
TC0700000886.mm.2	8.66	10.17	-2.86	2.89e-05	0.002	Tmem86a	transmembrane protein 86A
TC1300000746.mm.2	6.97	8.6	-3.1	5.63e-06	0.0005	Zfp808; BC052688	zinc finger protein 80; cDNA sequence BC052688
TC0900003313.mm.2	5.73	7.44	-3.26	0.0005	0.0174	Ccr1	chemokine (C-C motif) receptor 1
TC1200000492.mm.2	4.16	5.9	-3.33	0.0015	0.0415	Ttc6	tetratricopeptide repeat domain 6
TC0600000388.mm.2	7.43	9.18	-3.36	6.07e-07	8.52e-05	Tbxas1	thromboxane A synthase 1, platelet
TC0100001602.mm.2	7.87	9.62	-3.38	2.64e-05	0.0019	Cd84	CD84 antigen
TC0300002143.mm.2	9.03	10.8	-3.41	0.0001	0.0073	Sptssb	serine palmitoyltransferase, small subunit B
TC0X00001389.mm.2	9.95	11.76	-3.49	0.0011	0.0337	Vsig1	V-set and immunoglobulin domain containing 1
TC0700001715.mm.2	7.27	9.12	-3.61	4.3e-05	0.0028	Acsm3	acyl-CoA synthetase medium-chain family member 3
TC1200001272.mm.2	6.93	8.79	-3.64	1.25e-06	0.0002	Pld4	phospholipase D family, member 4
TC0900003248.mm.2	4.21	6.75	-5.82	1.78e-05	0.0014	Cx3cr1	chemokine (C-X3-C motif) receptor 1
TC0200002337.mm.2	9.25	12.61	-10.25	3.98e-05	0.0026	Bpifb1	BPI fold containing family B, member 1

## Sheet: Supp Table 3
Gene Ontology_Biological Pathways- control vs LPS
Category	Term	Genes	Count	Pop Hits	%	Fold Enrichment	PValue	Bonferroni	Benjamini	FDR
GOTERM_BP_DIRECT	GO:0002376~immune system process	IFITM3, H2-T23, CD40, IFITM1, CD84, CSF1, CLEC4N, H2-L, HP, IL1F9, ADAR, IL27, IFIT1, IFIT3, IFIT2, IFIH1, LGALS3, C1S1, CLEC5A, CASP4, ZC3H12A, DHX58, OLR1, TRIM25, MAP3K8, LBP, LGALS9, JAK2, OASL1, HAVCR2, OASL2, HERC6, ZBP1, GBP5, FGA, RSAD2, SYK, RIPK2, DDX58, CD180, TAP2, TAP1, ICOSL, CTPS, TMEM173, MR1, TLR1, HCK, CLEC4D, TRAF3, OAS2, IRF1, IRF7, SERPING1, CLEC4E, TLR3, CFB, TLR13, TLR2, C1…	96	383	15.9734	8.535410305202754	2.1884610892558757E-61	6.304956398146178E-58	6.304956398146178E-58	5.943860318418959E-58
GOTERM_BP_DIRECT	GO:0045087~innate immune response	IFITM3, IFITM1, CD84, CSF1, CLEC4N, IL1F9, ADAR, IL27, IFIT1, IFIT3, IFIT2, IFIH1, LGALS3, C1S1, CLEC5A, CASP4, DHX58, TRIM25, LBP, JAK2, TRIM21, OASL1, HAVCR2, OASL2, HERC6, ZBP1, FGA, RSAD2, SYK, RIPK2, DDX58, CD180, CYBB, TMEM173, MR1, TLR1, HCK, CLEC4D, TRAF3, OAS2, IRF1, IRF7, SERPING1, TRIM15, CLEC4E, TLR3, CFB, TLR13, TLR2, C1QA, NLRC5, OAS1A, OAS1B, NOD1, ZC3HAV1, NOD2, SAMHD1, MALT1, REL…	85	400	14.1431	7.23620527306968	6.210442025401162E-48	1.789228347518075E-44	8.946141737590375E-45	8.433780270494779E-45
GOTERM_BP_DIRECT	GO:0006954~inflammatory response	CXCL9, CD40, CSF1, TNFAIP3, IL1F9, CXCL1, IL27, CXCL3, TNF, CXCL2, CXCL5, CCRL2, CASP4, ZC3H12A, NFKBIZ, BDKRB1, OLR1, JAK2, HAVCR2, IL10, GBP5, PTGIR, SLC11A1, CD180, CYBB, TNFRSF1B, TLR1, IL1A, HCK, IL1B, CHIL1, AGTR2, TLR3, TLR13, TLR2, REG3B, CCL12, CCL11, FPR1, TNFRSF11B, FPR2, NOD2, REG3G, PTGS2, RELB, C3, CCL9, CCL7, CCL6, CCL5, CCL4, CCL3, CCL2, NLRP3, CD14, CCL17, LYN, CCR1, CCL22, NOS2,…	76	344	12.6456	7.523277712083388	5.650659673944563E-44	1.6279550520634284E-40	5.426516840211428E-41	5.115730558144478E-41
GOTERM_BP_DIRECT	GO:0009615~response to virus	IFITM3, IFITM1, OAS1A, OAS1B, ADAR, ZC3HAV1, DDX60, IFIT1, TNF, IFIT3, IFIT2, IFIH1, CCL5, DHX58, DUOX2, OASL1, OASL2, TGTP2, MEF2C, TGTP1, RSAD2, DDX58, MX2, MX1, EIF2AK2, IRAK3, ISG20, BST2, CXCL10, CDK6, OAS2, BCL3, LCN2, TLR3, MYD88, TLR13	36	84	5.99002	14.59402744148507	9.800303305022715E-32	2.823467382177044E-28	7.05866845544261E-29	6.654405944110423E-29
GOTERM_BP_DIRECT	GO:0051607~defense response to virus	IFITM3, SLFN8, IFITM1, CXCL9, CD40, A230050P20RIK, NLRC5, OAS1A, OAS1B, ADAR, ZC3HAV1, DDX60, IFIT1, SAMHD1, SLFN9, IFIT3, IFIT2, OAS1G, IFIH1, TAGAP, DHX58, NLRP3, IL12B, TRIM25, OASL1, OASL2, ZBP1, APOBEC1, RSAD2, DDX58, MX2, STAT2, MX1, EIF2AK2, ISG15, TMEM173, IFIT1BL1, PML, ISG20, BST2, CXCL10, IL6, OAS2, IRF1, IFIT3B, TLR3	46	167	7.65391	9.379794084148088	7.258340285814428E-31	2.0911278363431367E-27	4.182255672686274E-28	3.942730443254398E-28
GOTERM_BP_DIRECT	GO:0006955~immune response	IL22, CXCL9, CSF3, CSF2, H2-L, CXCL1, CXCL3, TNF, CXCL2, CXCL5, TNFSF10, ENPP2, OASL1, OASL2, IL10, TGTP2, TGTP1, SERPINB9, TNFRSF1B, TLR1, IL1A, OAS2, IL1B, IRF8, LCP2, CLEC4E, TLR2, CD274, CCL12, CCL11, OAS1B, TNFRSF11B, OAS1G, CCL9, CCL7, CCL6, H2-DMB1, CCL5, CCL4, CCL3, CCL2, CCL17, CCR1, CCL22, CCL20, TNFSF15, LIF, TNFRSF10B, CXCL10, MARCH1, CXCL11, IL6, FAS, FCGR2B, ILTIFB, MYD88	56	272	9.3178	7.010856319929101	1.512455573273776E-30	4.3573845066017485E-27	7.262307511002915E-28	6.846382228352626E-28
GOTERM_BP_DIRECT	GO:0071222~cellular response to lipopolysaccharide	CX3CR1, CEBPB, CD40, CSF3, CSF2, CD80, SERPINE1, TNFAIP3, CXCL3, LITAF, CXCL2, TNF, ICAM1, SBNO2, ZFP36, ZC3H12A, MRC1, PDE4B, ANKRD1, CCL2, NLRP3, IL12B, LBP, CD14, JAK2, GBP2, HAVCR2, IL10, GBP6, MEF2C, NOS2, ARG1, CCL20, RIPK2, STAT1, CD180, TNFRSF1B, NFKB1, CXCL10, IL6, TNIP3, LCN2, CMPK2, IRF8, NFKBIB	45	209	7.48752	7.331927661990106	2.248632029110551E-25	6.478308875867497E-22	9.254726965524997E-23	8.724692272948938E-23
GOTERM_BP_DIRECT	GO:0035458~cellular response to interferon-beta	GBP6, TGTP2, TGTP1, IFI204, IFI205, STAT1, IFI203, IRGM2, IRGM1, TMEM173, IFIT1, IFIT3, IIGP1, TRIM6, F830016B08RIK, IRF1, IGTP, GM4951, GM4841, GBP2, GM5431, TLR3, GBP3	23	41	3.82696	19.10275136649672	1.7430696695094326E-23	5.0217837178566753E-20	6.277229647320844E-21	5.917721527984524E-21
GOTERM_BP_DIRECT	GO:0032496~response to lipopolysaccharide	CEBPB, CXCL9, CD40, ADM, TNFRSF11B, CXCL1, NOD2, CXCL3, PTGS2, LITAF, CXCL2, TNF, CXCL5, TRIM6, NOCT, BDKRB1, LGALS9, LBP, JAK2, JUNB, PTGIR, VCAM1, NOS2, STAT1, SLC11A1, EIF2AK2, TNFRSF10B, IRAK3, SOD2, TNFRSF1B, NFKB2, P2RX7, NFKBIA, CXCL10, CXCL11, IL1B, FAS, MYD88, TLR2, PTGES	40	197	6.65557	6.914260039959085	1.3512645164523241E-21	3.892993071899146E-18	4.3255478576657173E-19	4.077816029649458E-19
GOTERM_BP_DIRECT	GO:0071346~cellular response to interferon-gamma	CCL12, CCL11, CCL9, CCL7, CCL6, MYC, CCL5, CCL4, MRC1, CCL3, CCL2, IL12B, GBP2, CCL17, GBP4, GBP3, GBP6, GBP5, GBP8, CCL22, GBP7, NOS2, CCL20, GBP9, TLR3	25	68	4.15973	12.51938628558768	4.160640338818913E-20	1.1986804816137287E-16	1.1986804816137288E-17	1.1300299160232169E-17
GOTERM_BP_DIRECT	GO:0071347~cellular response to interleukin-1	CEBPB, CCL12, CCL11, SAA3, SERPINE1, CXCL2, ICAM1, CCL9, CCL7, CCL6, MYC, CCL5, CCL4, ZC3H12A, CCL3, ANKRD1, CCL2, HAS2, CCL17, CCL22, CCL20, NFKB1, IL6, IRF1, CHIL1, LCN2	26	80	4.32612	11.067137476459509	2.0656945008649245E-19	5.951265856991848E-16	5.4102416881744073E-17	5.100387513044668E-17
GOTERM_BP_DIRECT	GO:0006935~chemotaxis	CX3CR1, CCL12, CXCL9, CCL11, FLT1, LECT2, FPR1, FPR2, CXCL3, CXCL2, CXCL5, CCL9, CCL7, CCL6, CCL5, CCL4, CCRL2, CCL3, ENPP2, CCL2, LGALS9, CCL17, LYN, CCR1, CCL22, CCL20, CXCL10, CXCL11	28	118	4.6589	8.080308978901337	5.1158348448132326E-17	1.4738720187906924E-13	1.2282266823255769E-14	1.1578839532093951E-14
GOTERM_BP_DIRECT	GO:0045071~negative regulation of viral genome replication	IFITM3, IFITM1, RSAD2, MX2, A230050P20RIK, EIF2AK2, ADAR, ISG15, OAS1B, ZC3HAV1, TNF, ISG20, PARP10, BST2, TRIM6, CCL5, OASL1	17	32	2.82862	18.0905131826742	9.001844749949163E-17	3.198552533945076E-13	1.9949472865079646E-14	1.8806931031432252E-14
GOTERM_BP_DIRECT	GO:0070098~chemokine-mediated signaling pathway	CCR1, CCL12, CXCL9, CCL11, CCL22, CCL20, CXCL1, CXCL3, CXCL2, CXCL5, CXCL10, CXCL11, CCL9, CCL7, CCL6, CCL5, CCL4, CCL3, CCL2, CCL17	20	55	3.32779	12.382811162472178	5.430226526676257E-16	1.599276266972538E-12	1.1174630445253068E-13	1.0534639461751938E-13
GOTERM_BP_DIRECT	GO:0042832~defense response to protozoan	IL10, GBP6, CD40, GBP7, GBP9, SLC11A1, IRGM2, IL4RA, IIGP1, BATF, IL6, BCL3, IL12B, IRF8, GBP2, GBP3	16	30	2.66223	18.161456371625864	8.381540962253436E-16	2.5588420271560608E-12	1.6098146341501433E-13	1.5176176835653556E-13
GOTERM_BP_DIRECT	GO:0071356~cellular response to tumor necrosis factor	CCL12, CCL11, ICAM1, CCL9, ZFP36, CCL7, CCL6, CCL5, CCL4, ZC3H12A, CCL3, ANKRD1, CCL2, HAS2, CCL17, CCL22, VCAM1, CCL20, NFKB1, IL6, IRF1, CHIL1, LCN2, BIRC2, BIRC3	25	110	4.15973	7.739256976545112	9.822377901177959E-15	2.814726229871667E-11	1.7686419208308564E-12	1.6673486487249586E-12
GOTERM_BP_DIRECT	GO:0070374~positive regulation of ERK1 and ERK2 cascade	CCL12, CCL11, HTR2B, NOD1, HTR2A, NOD2, RASGRP1, ICAM1, C3, CCL9, CCL7, CCL6, CCL5, CCL4, CCL3, KDR, CCL2, CCL17, HAVCR2, CCR1, FGA, CCL22, CCL20, RIPK2, IL1A, IL6, IL1B, CHIL1, GAS6, CD44, TLR2	31	188	5.15807	5.61507793404656	3.3805782638604807E-14	9.723599703193031E-11	5.72908586951885E-12	5.40097092037945E-12
GOTERM_BP_DIRECT	GO:0060326~cell chemotaxis	ABCC1, CCL12, CXCL9, CCL22, VCAM1, CCL20, SAA3, FPR1, CXCL1, FPR2, CXCL2, CXCL5, CXCL10, CXCL11, CCL9, BIN2, CCL6, CCL4, ENPP2, CCL3, CCL2	21	78	3.49418	9.168042879907286	6.27522882906366E-14	1.807182181678968E-10	9.780883189712993E-12	9.220714593287225E-12
GOTERM_BP_DIRECT	GO:0030593~neutrophil chemotaxis	CCL12, CCL11, CCL22, SYK, CCL20, CXCL1, CXCL3, CXCL2, LGALS3, CCL9, CCL7, CCL6, IL1B, CCL5, CCL4, CCL3, PDE4B, CCL2, CCL17, ITGA9	20	69	3.32779	9.870356723709707	6.450426261872506E-14	1.8583590222220892E-10	9.780883189712993E-12	9.220714593287225E-12
GOTERM_BP_DIRECT	GO:0071407~cellular response to organic cyclic compound	P2RY12, P2RY13, CEBPB, CCL12, MEF2C, NOS2, STAT1, NOD2, TMEM173, TNF, NFKB1, P2RX7, NFKBIA, P2RY6, SOCS1, IL1B, CCL5, CCL3, ANKRD1, CYP1B1	20	75	3.32779	9.080728185812932	3.3990091287823577E-13	9.793967858939823E-10	4.8962726500109865E-11	4.615854396886442E-11
GOTERM_BP_DIRECT	GO:0050729~positive regulation of inflammatory response	CCL12, CCL11, ITGA2, SERPINE1, TNF, IL1RL1, CCL9, CCL7, TNIP1, CCL6, CCL5, CCL4, CCL3, CCL2, CD47, JAK2, TLR3, TLR2	18	63	2.99501	9.729351627656712	1.9638184179558013E-12	5.657919577295445E-9	2.69417183910984E-10	2.53987182055617E-10
GOTERM_BP_DIRECT	GO:0031663~lipopolysaccharide-mediated signaling pathway	LYN, CCL12, STAT1, RIPK2, TNF, NFKBIA, IL1B, CCL5, CCL3, CCL2, LBP, CD14, MYD88	13	31	2.16306	14.280177388980013	3.019902373333751E-11	8.700350384582833E-8	3.954699426170244E-9	3.728206748170213E-9
GOTERM_BP_DIRECT	GO:0032722~positive regulation of chemokine production	IL6, RIPK2, ADORA2B, P2RY2, EIF2AK2, LBP, LGALS9, TNF, TLR3, HAVCR2, TLR2	11	20	1.83028	18.72900188323917	6.10737370357132E-11	1.7595331902597877E-7	7.650149408690858E-9	7.212011729956393E-9
GOTERM_BP_DIRECT	GO:0032481~positive regulation of type I interferon production	SYK, IRF1, DHX58, IRF7, TRIM15, CD14, ZC3HAV1, TMEM173, MYD88, TLR3	10	15	1.66389	22.70182046453233	6.38873988245552E-11	1.8405972901369694E-7	7.669149833897647E-9	7.229923966978831E-9
GOTERM_BP_DIRECT	GO:0032760~positive regulation of tumor necrosis factor production	H2-T23, RIPK2, NOD1, NOD2, RASGRP1, CCL4, CCL3, IL12B, CCL2, LBP, CD14, LGALS9, JAK2, TLR3, MYD88, TLR2	16	59	2.66223	9.2346388330301	1.0118862344436705E-10	2.9152435165880064E-7	1.1660976965728859E-8	1.0993132050996036E-8
GOTERM_BP_DIRECT	GO:0050715~positive regulation of cytokine secretion	IL10, SYK, CLEC4N, TNFSF15, HTR2B, TNF, P2RX7, IL1A, CLEC5A, AGTR2, CD14, CLEC4E, TLR2	13	34	2.16306	13.020161737011188	1.0829435443876417E-10	3.119960413355827E-7	1.1999847505310752E-8	1.1312594871372442E-8
GOTERM_BP_DIRECT	GO:0034097~response to cytokine	CD274, STAT1, SERPINA3N, SERPINA3G, OSMR, PTGS2, PML, SERPINA3I, NFKB1, RELB, NFKB2, SERPINA3F, TRP53, CCL5, REL, TIMP1, JUNB, PTGES	18	81	2.99501	7.567273488177443	1.528162702168714E-10	4.4026370704663975E-7	1.6306062018326167E-8	1.5372184811445287E-8
GOTERM_BP_DIRECT	GO:0006915~apoptotic process	CSRNP1, CLIC4, GPR65, TNFAIP3, TNFRSF11B, NOD1, LITAF, TNF, MALT1, IFIT2, HCAR2, GJA1, DRAM1, GRK5, ZC3H12A, TNFSF10, PIM1, MAP3K8, RFFL, BCL2A1A, PHLDA1, MAP2K6, SRGN, DAXX, MEF2C, PEG3, RIPK2, STAT1, SHISA5, TNFRSF10B, IRAK3, TRAF1, TMEM173, SERPINA3G, PML, NFKB1, GREM1, SLC5A8, TRAF3, IRF1, TRP53, CHIL1, LCN2, FAS, XAF1, MYD88, BIRC2, BIRC3	48	570	7.98669	2.8675983744672413	1.6871212036927807E-10	4.860596014566454E-7	1.7359272099424645E-8	1.6365075675819973E-8
GOTERM_BP_DIRECT	GO:0050830~defense response to Gram-positive bacterium	REG3B, GBP6, H2-T23, GBP7, RIPK2, GBP9, ADM, NOD1, NOD2, REG3G, TNF, P2RX7, HCK, LBP, GBP2, MYD88, HAVCR2, TLR2, GBP3	19	93	3.1614	6.957009497195391	1.8202391191814988E-10	5.24410866731273E-7	1.7795152342307342E-8	1.6775992281050586E-8
GOTERM_BP_DIRECT	GO:0032755~positive regulation of interleukin-6 production	RIPK2, DDX58, IL1F9, NOD1, NOD2, TNF, P2RX7, IL1A, IL6, ADORA2B, IL1B, LBP, TLR3, MYD88, TLR2	15	52	2.49584	9.82290308561495	1.8530182931941001E-10	5.338542682364888E-7	1.7795152342307342E-8	1.6775992281050586E-8
GOTERM_BP_DIRECT	GO:0043123~positive regulation of I-kappaB kinase/NF-kappaB signaling	CD40, CLEC4N, RIPK2, PLK2, HTR2B, SHISA5, NOD1, NOD2, ZC3HAV1, TNF, LITAF, MALT1, BST2, IL1A, GJA1, IL1B, REL, TNFSF10, TRIM25, IKBKE, TLR3, MYD88, BIRC2	23	149	3.82696	5.256461785411848	4.320639554506607E-10	1.2447754371702757E-6	4.01540727630114E-8	3.7854377516257886E-8
GOTERM_BP_DIRECT	GO:0002237~response to molecule of bacterial origin	IL10, H2-M3, TAP2, TNFAIP3, CXCL1, CD14, CXCL2, MALT1, TLR2	9	13	1.4975	23.574967405475878	5.847781353148932E-10	1.6847443301548637E-6	5.2648306495068974E-8	4.963304423485156E-8
GOTERM_BP_DIRECT	GO:0002548~monocyte chemotaxis	CCL12, CCL11, CCL22, FLT1, CCL20, LGALS3, CCL9, CCL7, CCL6, CCL4, CCL3, CCL2, CCL17	13	40	2.16306	11.067137476459509	9.398008005398001E-10	2.7075624197125947E-6	8.20474577683383E-8	7.73484537656393E-8
GOTERM_BP_DIRECT	GO:0048247~lymphocyte chemotaxis	CCL9, CCL12, CCL11, CCL22, CCL7, CCL6, CCL20, CCL5, CCL4, CCL3, CCL2, CCL17	12	33	1.99667	12.38281116247218	1.3351148126872011E-9	3.846458333622849E-6	1.1313134633387725E-7	1.066521126840717E-7
GOTERM_BP_DIRECT	GO:0051092~positive regulation of NF-kappaB transcription factor activity	CD84, CD40, RIPK2, EIF2AK2, NOD1, IRAK3, NOD2, TRAF1, TNF, MALT1, ICAM1, GREM1, IL1B, TRIM25, NLRP3, TRIM15, TLR3, MYD88, TLR2	19	109	3.1614	5.935797093937352	2.7004318638905174E-9	7.77991398770439E-6	2.2228411999624517E-7	2.0955351263790414E-7
GOTERM_BP_DIRECT	GO:0019221~cytokine-mediated signaling pathway	CX3CR1, CCL12, IL1RN, STAT1, IL1R1, IL1F9, IRAK3, PIRB, IIGP1, EREG, IL1A, SOCS3, IL6, SOCS1, IL1B, CHAD, CCL2, JAK2, DUOX2, MYD88, CD44	21	146	3.49418	4.897995511183345	1.0144577626978053E-8	2.9226101187496134E-5	8.118480039812157E-7	7.653520231908998E-7
GOTERM_BP_DIRECT	GO:0042127~regulation of cell proliferation	CXCL9, CSF2, SERPINE1, IL4RA, TNFRSF11B, CXCL3, PTGS2, CXCL2, TNF, CXCL5, JUNB, APOBEC1, NOS2, TNFRSF10B, PTK6, TNFRSF1B, NFKBIA, CXCL10, FA2H, HCK, IL6, CXCL11, CDK6, TRP53, FAS, MYD88	26	227	4.32612	3.900312767034188	1.426414982256992E-8	4.109417165487628E-5	1.110676098346593E-6	1.0470657004891865E-6
GOTERM_BP_DIRECT	GO:0042981~regulation of apoptotic process	GDF10, EGR1, CD40, RIPK2, EIF2AK2, TNFRSF10B, TNFRSF11B, NOD1, IRAK3, NOD2, TRAF1, TNFRSF1B, MALT1, IL6, TRAF3, TRP53, MYC, CASP4, BCL3, FAS, AGTR2, BCL2A1A, BIRC2, BIRC3	24	199	3.99334	4.106861993583738	2.1862717308559866E-8	6.298450563180236E-5	1.6575391727884467E-6	1.5626089528960157E-6
GOTERM_BP_DIRECT	GO:0034341~response to interferon-gamma	IFITM3, BST2, TGTP2, IFITM1, TGTP1, CCL5, A230050P20RIK, SLC11A1, IRGM2, TRIM21	10	26	1.66389	13.097204114153266	2.98904807821069E-8	8.611076860332023E-5	2.2080634649551276E-6	2.0816037385692903E-6
GOTERM_BP_DIRECT	GO:0035690~cellular response to drug	DDC, MEF2C, NOS2, SERPINE1, HTR1B, TRP53, MYC, IL1B, CCL4, PDE4B, ANKRD1, CCL2, CD69, GAS6, TLR3	15	75	2.49584	6.810546139359699	3.162860756885244E-8	9.111786851445647E-5	2.278050460146597E-6	2.147582453925081E-6
GOTERM_BP_DIRECT	GO:0050731~positive regulation of peptidyl-tyrosine phosphorylation	LYN, CSF3, SYK, RIPK2, CD80, LIF, NOD2, HTR2A, ICAM1, IL6, FGF7, TRP53, ENPP2, HCLS1, JAK2, AGRN, CD44	17	101	2.82862	5.7316477410452915	3.8035536110112895E-8	1.0957437806491388E-4	2.672692183737445E-6	2.519622343294308E-6
GOTERM_BP_DIRECT	GO:0006952~defense response	TGTP2, TGTP1, H2-L, IRGM2, IRGM1, TAP1, NOD1, NOD2, TNF, TAPBP, TLR1, F830016B08RIK, IGTP, GM4951, GM4841, FCGR2B, GM5431, TLR3	18	116	2.99501	5.284044418468732	4.712152900220216E-8	1.357479137004125E-4	3.232312501317725E-6	3.0471922088090735E-6
GOTERM_BP_DIRECT	GO:0043547~positive regulation of GTPase activity	CCL12, CD40, CCL11, CCL22, CCL20, RGS16, KALRN, RASGRP1, RAP1GAP, ICAM1, CCL9, RGS2, CCL7, CCL6, CCL5, CCL4, CCL3, CCL2, AGRN, CCL17	20	146	3.32779	4.664757629698424	5.516563562632326E-8	1.589195715379077E-4	3.6960975869636584E-6	3.484415496769627E-6
GOTERM_BP_DIRECT	GO:0045944~positive regulation of transcription from RNA polymerase II promoter	IL22, CSRNP1, CD40, CSF3, SPI1, TCF21, FHL5, LDB2, TNF, SPIC, DBP, MYC, ZC3H12A, JAK2, JUNB, IL10, DAXX, MEF2C, PEG3, DDX58, SLC11A1, TMEM173, ETV6, RUNX1, GREM1, IL1A, IL1B, IRF1, IRF7, HCLS1, NCOA7, TLR3, TLR2, CEBPB, CEBPD, NLRC5, NOD2, DLL1, RELB, HELZ2, SBNO2, CCL3, NLRP3, EGR1, STAT1, PBX3, LIF, PML, NFKB1, BATF, NFKB2, NFKBIA, IL6, MAFB, NR4A3, TNIP1, TRP53, BCL3, REL, IL17F, AGRN	61	995	10.1498	2.0876548467384004	8.699401844584789E-8	2.5059837298913035E-4	5.696131071420178E-6	5.369903502248247E-6
GOTERM_BP_DIRECT	GO:0010628~positive regulation of gene expression	CSF2, CSF1, SERPINE1, LRRC32, IL2RG, DLL1, TNF, RELB, TRIM6, GJA1, CCL5, ZC3H12A, CCL3, LGALS9, EGR1, MEF2C, DDX58, SLC11A1, PLAUR, LIF, SERPINB9, NFKB1, P2RX7, MAPK11, IL1A, IL6, CDK6, TRP53, IL1B, LCN2, GAS6, TLR3, CD44, TLR2	34	399	5.65724	2.901736450353756	9.074535124954743E-8	2.6140319699441417E-4	5.809719043332137E-6	5.4769860887504625E-6
GOTERM_BP_DIRECT	GO:0002687~positive regulation of leukocyte migration	CCL12, TRP53, ITGA2, CCL2, BDKRB1, MADCAM1, TACR1, SELE, TLR2	9	22	1.4975	13.930662557781202	1.1504327347383726E-7	3.313847698459549E-4	7.205210236480981E-6	6.792555016411783E-6
GOTERM_BP_DIRECT	GO:0050727~regulation of inflammatory response	LYN, IL1R1, NOD2, SLC7A2, SBNO2, TNIP1, CASP4, DUOXA2, NLRP3, PIK3AP1, JAK2, MYD88, BIRC2	13	61	2.16306	7.257139328825908	1.673016534173265E-7	4.8187996236048747E-4	1.0255235393517398E-5	9.667899801733166E-6
GOTERM_BP_DIRECT	GO:0032729~positive regulation of interferon-gamma production	RIPK2, IL1B, SLC11A1, BCL3, H2-M3, PDE4B, IL12B, IRF8, CD14, TNF, HAVCR2, RUNX1	12	52	1.99667	7.85832246849196	2.515973042348851E-7	7.245892829286227E-4	1.5101079864598001E-5	1.4236214131290584E-5
GOTERM_BP_DIRECT	GO:0010332~response to gamma radiation	APOBEC1, CXCL10, PNP, CCL7, TRP53, MYC, CCL2, SOD2, CXCL2, PML	10	34	1.66389	10.015509028470145	4.0701178256998403E-7	0.0011719139562044179	2.393063154253314E-5	2.2560081662450545E-5
GOTERM_BP_DIRECT	GO:0051770~positive regulation of nitric-oxide synthase biosynthetic process	CCL20, STAT1, KDR, CCL2, NOD2, JAK2, TLR2, MAP2K6	8	18	1.33111	15.134546976354885	4.2944468905081973E-7	0.001236465360760719	2.474460298310823E-5	2.3327435509240526E-5
GOTERM_BP_DIRECT	GO:0035457~cellular response to interferon-alpha	IFI204, MYC, IFIT3B, IFIT1, GAS6, IFIT3, IFIT2	7	12	1.16473	19.86409290646579	4.902195469969983E-7	0.0014113260023727037	2.6958017937541164E-5	2.5414084247956194E-5
GOTERM_BP_DIRECT	GO:0035455~response to interferon-alpha	IFITM3, BST2, TGTP2, IFITM1, TGTP1, EIF2AK2, ADAR	7	12	1.16473	19.86409290646579	4.902195469969983E-7	0.0014113260023727037	2.6958017937541164E-5	2.5414084247956194E-5
GOTERM_BP_DIRECT	GO:0045766~positive regulation of angiogenesis	CX3CR1, CCL11, FLT1, SERPINE1, CYBB, ADM, RUNX1, C3, GREM1, IL1A, LGALS3, IL1B, CCL5, ZC3H12A, CHIL1, KDR, CYP1B1	17	121	2.82862	4.784267949136979	4.959302154424442E-7	0.001427755091503391	2.6958017937541164E-5	2.5414084247956194E-5
GOTERM_BP_DIRECT	GO:0009617~response to bacterium	P2RX7, STAT1, SLC11A1, IRF8, SERPINB9, IL27, CD47, CD14, FCGR2B, TLR2	10	35	1.66389	9.729351627656712	5.337681028992749E-7	0.0015366045274602946	2.847751674912613E-5	2.68465586569339E-5
GOTERM_BP_DIRECT	GO:0007165~signal transduction	GUCY1B3, GPR65, HTR2B, HTR2A, TNF, GJA1, GPR176, RASSF4, CCRL2, TAGAP, BDKRB2, BDKRB1, MAP3K8, JAK2, GUCY1A3, FGA, PTGIR, IL1R1, ICOSL, IRAK3, TRAF1, TACR1, GEM, TLR1, GREM1, TRAF3, ADORA2B, RIN3, AGTR2, GAS6, PLCB2, TLR3, TLR13, TLR2, CX3CR1, CD274, RRAD, FPR1, ARHGAP18, TNFRSF11B, GPR84, FPR2, NOD2, HCAR2, SOCS3, IL1RL1, P2RY6, RASD1, OLFR56, GRK5, P2RY2, HIVEP1, HIVEP2, CCL17, P2RY12, LYN, CCR…	69	1255	11.4809	1.872221847074977	6.251939947484144E-7	0.0017995633028022873	3.274879816127603E-5	3.087321617703079E-5
GOTERM_BP_DIRECT	GO:0044130~negative regulation of growth of symbiont in host	IL10, IL12B, IRF8, LBP, NOD2, TNF, MYD88, TLR2	8	20	1.33111	13.621092278719395	9.940059027311772E-7	0.0028596358586744364	5.1138053674437884E-5	4.82092862824621E-5
GOTERM_BP_DIRECT	GO:0050766~positive regulation of phagocytosis	C3, SIRPB1A, IL1B, SLC11A1, NOD2, CD47, FCGR2B, GAS6, MERTK, TNF, RAP1GAP	11	48	1.83028	7.803750784682989	1.0327112441874293E-6	0.00297082098267476	5.219721218428042E-5	4.92077848984747E-5
GOTERM_BP_DIRECT	GO:0043491~protein kinase B signaling	P2RY12, CD40, CCL12, IL1B, CCL5, CCL3, CCL2, GAS6, MERTK, TNF	10	38	1.66389	8.96124492021013	1.139438229460796E-6	0.003277341163830272	5.6598647225457815E-5	5.3357141917509006E-5
GOTERM_BP_DIRECT	GO:0001819~positive regulation of cytokine production	SLC11A1, HTR2B, EIF2AK2, IL1F9, LGALS9, TNF, TLR3, EREG, HAVCR2	9	29	1.4975	10.568088836937465	1.288341175518292E-6	0.0037048334244712544	6.29103546892915E-5	5.93073666560624E-5
GOTERM_BP_DIRECT	GO:0050728~negative regulation of inflammatory response	IL10, IL22, TNFAIP6, TNFAIP3, AOAH, TNFRSF1B, NFKB1, SIGLECE, SOCS3, ZFP36, NLRP3, LGALS9, CD44, IER3	14	87	2.32945	5.479749767300907	1.434292533961064E-6	0.004123673963804975	6.886994650569708E-5	6.492564203730416E-5
GOTERM_BP_DIRECT	GO:0007204~positive regulation of cytosolic calcium ion concentration	CCR1, PTGIR, FPR1, CXCL1, ADM, HTR2A, FPR2, TACR1, CXCL3, CXCL2, GJA1, P2RY2, IL1B, CCL3, KDR, BDKRB2, CD38, JAK2	18	148	2.99501	4.141548327989006	1.646671579785679E-6	0.0047328294261944626	7.777148887479576E-5	7.331737722455581E-5
GOTERM_BP_DIRECT	GO:0035456~response to interferon-beta	IFITM3, BST2, IFITM1, STAT1, XAF1, IKBKE	6	9	0.998336	22.70182046453233	2.42673750154223E-6	0.006967055971581981	1.1097509114195497E-4	1.0461935006648725E-4
GOTERM_BP_DIRECT	GO:0044406~adhesion of symbiont to host	GBP6, GBP7, GBP9, GBP2, ICAM1, GBP3	6	9	0.998336	22.70182046453233	2.42673750154223E-6	0.006967055971581981	1.1097509114195497E-4	1.0461935006648725E-4
GOTERM_BP_DIRECT	GO:0007249~I-kappaB kinase/NF-kappaB signaling	RIPK2, IRF1, BCL3, TIFA, REL, NFKB1, MALT1, RELB, NFKB2	9	32	1.4975	9.577330508474576	2.9217329401196764E-6	0.008382196729473601	1.315236343825748E-4	1.2399104164632877E-4
GOTERM_BP_DIRECT	GO:0032088~negative regulation of NF-kappaB transcription factor activity	NFKBIA, PARP10, TRAF3, ZC3H12A, NLRC5, CYP1B1, TNFAIP3, NLRP3, IRAK3, NOD2, TRIM21, HAVCR2	12	66	1.99667	6.19140558123609	3.088045680995658E-6	0.008857215047740508	1.36871686260746E-4	1.2903280107052627E-4
GOTERM_BP_DIRECT	GO:0008630~intrinsic apoptotic signaling pathway in response to DNA damage	PNP, MYC, BCL2A1C, BCL2A1D, SOD2, TNFRSF1B, BCL2A1A, TNF, IKBKE, PML, IER3	11	54	1.83028	6.936667364162656	3.2268909921055783E-6	0.009253607350146242	1.3885430319766762E-4	1.3090187000515976E-4
GOTERM_BP_DIRECT	GO:0002250~adaptive immune response	LYN, H2-T23, FGA, CD84, SYK, CLEC4N, RIPK2, TAP2, TAP1, ICOSL, LILRB4A, SERPINA3G, PIRB, CLEC4D, SLAMF7, JAK2, HAVCR2	17	139	2.82862	4.1647224593206795	3.229169841806224E-6	0.009260111962673179	1.3885430319766762E-4	1.3090187000515976E-4
GOTERM_BP_DIRECT	GO:0042742~defense response to bacterium	IL10, CEBPB, SYK, NOS2, SLC11A1, H2-M3, HP, IRGM2, SERPINB9, ISG15, NOD1, NOD2, TNF, TLR1, ADAMTS4, CLEC4D, BCL3, IRF8, LBP, CLEC4E	20	191	3.32779	3.565730963015549	3.6175115612060137E-6	0.01036794807362873	1.5326545305639007E-4	1.4448766765052254E-4
GOTERM_BP_DIRECT	GO:0002755~MyD88-dependent toll-like receptor signaling pathway	TLR1, TNIP1, IRAK3, REG3G, MYD88, TLR13, TLR2	7	16	1.16473	14.89806967984934	3.8432273703375256E-6	0.011011286375273932	1.6046866744844074E-4	1.512783411280684E-4
GOTERM_BP_DIRECT	GO:0007159~leukocyte cell-cell adhesion	VCAM1, SYK, TNIP1, CCL5, OLR1, ITGAL, SELE, ICAM1	8	24	1.33111	11.350910232266164	4.00755844528972E-6	0.011479402059726418	1.6493965544113836E-4	1.5549326767724114E-4
GOTERM_BP_DIRECT	GO:0048245~eosinophil chemotaxis	LGALS3, CCL11, CCL7, CCL5, CCL3, CCL2	6	10	0.998336	20.431638418079093	4.736324459007595E-6	0.013552706854174756	1.921880389633927E-4	1.8118108775583983E-4
GOTERM_BP_DIRECT	GO:0000165~MAPK cascade	ITPKB, CCL12, ZFP36, MEF2C, IL1B, CCL5, MYC, SLC11A1, CCL3, CCL2, TNF, MAP2K6	12	69	1.99667	5.922214034225825	4.8437287027410175E-6	0.013857899085593761	1.9381642211940099E-4	1.8271621050895283E-4
GOTERM_BP_DIRECT	GO:0032757~positive regulation of interleukin-8 production	DDX58, IL1B, SERPINE1, LBP, NOD2, TNF, TLR3, TLR2	8	25	1.33111	10.896873822975516	5.426039754614452E-6	0.015510910209227569	2.1124892612221945E-4	1.9915032396666016E-4
GOTERM_BP_DIRECT	GO:0045672~positive regulation of osteoclast differentiation	CCR1, CAR2, CSF1, CCL5, CCL3, IL12B, TNF, ITGA9	8	25	1.33111	10.896873822975516	5.426039754614452E-6	0.015510910209227569	2.1124892612221945E-4	1.9915032396666016E-4
GOTERM_BP_DIRECT	GO:0042493~response to drug	HTR2B, TNFRSF11B, HTR2A, PTGS2, SERPINA7, ICAM1, CCL3, KDR, CD38, APOD, JUNB, MAP2K6, LYN, IL10, APOBEC1, ABCC1, ARG1, STAT1, ITGA2, CYBB, HTR1B, SOD2, CYP2D26, P2RX7, IL6, TRP53, LCN2	27	339	4.49251	2.712164391780411	8.41634021760984E-6	0.023955967387552013	3.212428282919428E-4	3.028446795004917E-4
GOTERM_BP_DIRECT	GO:0043032~positive regulation of macrophage activation	IL10, IL1RL1, IFI204, IL4RA, LBP, LGALS9, HAVCR2	7	18	1.16473	13.242728604310525	8.474298837274437E-6	0.024118933802524833	3.212428282919428E-4	3.028446795004917E-4
GOTERM_BP_DIRECT	GO:0008285~negative regulation of cell proliferation	IFITM3, IFITM1, SLFN2, ADM, PTGS2, DLL1, TNF, IFIT3, IL1RL1, GJA1, BDKRB2, CYP1B1, JAK2, LYN, IL10, LIF, EIF2AK2, SOD2, PML, RUNX1, EREG, IL1A, IL6, ADORA2B, IRF1, TRP53, IL1B, TLR2, PTGES	29	384	4.82529	2.5716905994978028	9.845634974069247E-6	0.02796689260744678	3.6838018649731815E-4	3.472823972671698E-4
GOTERM_BP_DIRECT	GO:0043066~negative regulation of apoptotic process	IL1RN, HTR2B, ADAR, IFIT3, LGALS3, SOCS3, GRK5, CLEC5A, PIM1, KDR, CD38, BCL2A1C, TIMP1, JAK2, BCL2A1A, IER3, IL10, DAXX, SERPINB2, PLK2, PLAUR, EIF2AK2, SERPINB9, SOD2, NFKB1, GREM1, HCK, IL6, NR4A3, TRP53, BCL3, FAS, GAS1, ANGPTL4, GAS6, BIRC2, CD44	37	566	6.15641	2.2260619006741065	1.1968190042551121E-5	0.033892881159003685	4.4205583990499723E-4	4.167385148149852E-4
GOTERM_BP_DIRECT	GO:2000352~negative regulation of endothelial cell apoptotic process	IL10, FGA, SERPINE1, KDR, TNFAIP3, ANGPTL4, GAS6, ICAM1	8	28	1.33111	9.729351627656712	1.2382519700982433E-5	0.03504543352807654	4.515701171965872E-4	4.2570789250466186E-4
GOTERM_BP_DIRECT	GO:0014911~positive regulation of smooth muscle cell migration	FGA, EGR1, P2RY6, CCL5, P2RY2, MYC, ITGA2, CYP1B1, HAS2	9	39	1.4975	7.858322468491959	1.4266624869704669E-5	0.04026918938135449	5.137768281202395E-4	4.843519143264735E-4
GOTERM_BP_DIRECT	GO:0032715~negative regulation of interleukin-6 production	IL10, TRIM30A, ZC3H12A, TNFAIP3, IRAK3, GAS6, TNF, HAVCR2	8	30	1.33111	9.080728185812932	2.0234370581408577E-5	0.05662915372705779	7.196940943831865E-4	6.784759320877247E-4
GOTERM_BP_DIRECT	GO:0048661~positive regulation of smooth muscle cell proliferation	EGR1, IL6, NR4A3, STAT1, CCL5, MYC, ITGA2, PTGS2, TNF, MYD88, NOX1, EREG	12	80	1.99667	5.107909604519773	2.081289699130026E-5	0.05820022514565226	7.312433686821469E-4	6.893637588825794E-4
GOTERM_BP_DIRECT	GO:0060397~JAK-STAT cascade involved in growth hormone signaling pathway	LYN, SOCS3, PTPN1, SOCS1, STAT1, JAK2	6	13	0.998336	15.71664493698392	2.2481705650050915E-5	0.06271747563304853	7.803589635879119E-4	7.356664162113046E-4
GOTERM_BP_DIRECT	GO:0002544~chronic inflammatory response	GJA1, CCL11, VCAM1, VNN1, PTGES	5	7	0.831947	24.32337906914178	2.380927697815618E-5	0.06629556686400084	8.069944349890346E-4	7.607764267373198E-4
GOTERM_BP_DIRECT	GO:0034340~response to type I interferon	STAT1, MX2, A230050P20RIK, ISG15, IKBKE	5	7	0.831947	24.32337906914178	2.380927697815618E-5	0.06629556686400084	8.069944349890346E-4	7.607764267373198E-4
GOTERM_BP_DIRECT	GO:0008284~positive regulation of cell proliferation	REG3B, CSF3, CSF2, CSF1, HTR2B, ADM, HTR2A, NOD2, PTGS2, DLL1, TNF, LGALS3, FGF7, GRK5, MYC, KDR, ENPP2, HAS2, TIMP1, JAK2, LYN, STAT1, LIF, OSMR, EREG, GREM1, CXCL10, HCK, IL6, ADORA2B, GAS1, HCLS1, AGTR2, CD47, NOX1	35	542	5.82363	2.198977074516508	2.7959541199274344E-5	0.07739359385696931	9.366446301756905E-4	8.830013243863851E-4
GOTERM_BP_DIRECT	GO:0032720~negative regulation of tumor necrosis factor production	IL10, TRIM30A, ZC3H12A, TNFAIP3, IRAK3, LBP, NOD2, GAS6, HAVCR2	9	43	1.4975	7.127315727236894	3.033502439637347E-5	0.0836863230848005	0.0010045425894937008	9.470106466729925E-4
GOTERM_BP_DIRECT	GO:0098586~cellular response to virus	MAPK11, TRIM6, ZC3H12A, ADAR, LGALS9, IKBKE	6	14	0.998336	14.594027441485068	3.4129726332923146E-5	0.09364971493424867	0.0011173606996039954	0.0010533674627297644
GOTERM_BP_DIRECT	GO:0045429~positive regulation of nitric oxide biosynthetic process	IL6, IL1B, H2-M3, SOD2, JAK2, PTGS2, TNF, ICAM1, TLR2	9	45	1.4975	6.810546139359699	4.283160287024503E-5	0.11609040582609409	0.00138649267268737	0.0013070857684897247
GOTERM_BP_DIRECT	GO:0045824~negative regulation of innate immune response	CCR1, DHX58, TNFAIP3, IRAK3, NMI, HAVCR2	6	15	0.998336	13.621092278719399	4.9963117827012317E-5	0.13406665180848187	0.0015993749162180276	0.001507775866868505
GOTERM_BP_DIRECT	GO:0010575~positive regulation of vascular endothelial growth factor production	C3, IL1A, ADORA2B, IL1B, CYP1B1, PTGS2, NOX1	7	24	1.16473	9.932046453232894	5.289102310731954E-5	0.1413407066980722	0.001674494918375688	0.001578593612741537
GOTERM_BP_DIRECT	GO:0032308~positive regulation of prostaglandin secretion	P2RX7, IL1A, IL1B, P2RY2, MAP2K6	5	9	0.831947	18.918183720443604	8.178256465646115E-5	0.2099232638910551	0.0025065486039921765	0.00236299410220158
GOTERM_BP_DIRECT	GO:0045080~positive regulation of chemokine biosynthetic process	EGR1, IL1B, TNF, MYD88, TLR3	5	9	0.831947	18.918183720443604	8.178256465646115E-5	0.2099232638910551	0.0025065486039921765	0.00236299410220158
GOTERM_BP_DIRECT	GO:0071223~cellular response to lipoteichoic acid	RIPK2, CCL20, LBP, CD14, TLR2	5	9	0.831947	18.918183720443604	8.178256465646115E-5	0.2099232638910551	0.0025065486039921765	0.00236299410220158
GOTERM_BP_DIRECT	GO:0032735~positive regulation of interleukin-12 production	CD40, H2-M3, IL12B, IRF8, NOD2, TLR3, TLR2	7	26	1.16473	9.168042879907286	8.607243365542368E-5	0.21962862738187716	0.002583069597513288	0.002435132602168028
GOTERM_BP_DIRECT	GO:0046427~positive regulation of JAK-STAT cascade	IL10, IL22, IL6, CYP1B1, ILTIFB, CXCL5, STRA6	7	26	1.16473	9.168042879907286	8.607243365542368E-5	0.21962862738187716	0.002583069597513288	0.002435132602168028
GOTERM_BP_DIRECT	GO:0071260~cellular response to mechanical stimulus	GJA1, CD40, IL1B, IRF1, ITGA2, CASP4, ANKRD1, FAS, PTGS2, NFKB1, TLR3	11	78	1.83028	4.802308175189531	9.045884668483878E-5	0.22942918865576745	0.002686721003082686	0.002532847707175486
GOTERM_BP_DIRECT	GO:0042060~wound healing	IL6, FGF7, SERPINB2, SDC4, CCL20, TRP53, SLC11A1, ITGA2, SERPINE1, TIMP1, CXCL2, ITGA9	12	94	1.99667	4.347157110229595	9.485329470080763E-5	0.2391243236393773	0.0027884932860512937	0.0026287913102795257
GOTERM_BP_DIRECT	GO:0042102~positive regulation of T cell proliferation	CD274, IL6, PNP, VCAM1, IL1B, CCL5, CD80, IL12B, ITGAL, HAVCR2	10	64	1.66389	5.320739171374765	9.78736053822917E-5	0.24571700533828367	0.002822937989939755	0.0026612633046429624
GOTERM_BP_DIRECT	GO:0060333~interferon-gamma-mediated signaling pathway	STAT1, IRF1, NMI, JAK2	4	4	0.665557	34.05273069679849	9.79846577556319E-5	0.2459583170900459	0.002822937989939755	0.0026612633046429624
GOTERM_BP_DIRECT	GO:0032689~negative regulation of interferon-gamma production	IL10, CD274, IL1RL1, NOD2, LGALS9, GAS6, HAVCR2	7	27	1.16473	8.828485736207016	1.0794277690827687E-4	0.2672860696699202	0.003079040992799462	0.002902698832503762
GOTERM_BP_DIRECT	GO:0097191~extrinsic apoptotic signaling pathway	P2RX7, FAS, TNFRSF10B, TNFRSF1B, JAK2, TNF, PML, TLR3	8	41	1.33111	6.644435257911901	1.6905902199075326E-4	0.38559454454002884	0.004775088650542747	0.004501610820851823
GOTERM_BP_DIRECT	GO:1901224~positive regulation of NIK/NF-kappaB signaling	EIF2AK2, NOD1, NOD2, TNF, HAVCR2, TLR2	6	19	0.998336	10.753493904252155	1.7554010317065666E-4	0.39696221978970103	0.004816486068901541	0.004540637335347653
GOTERM_BP_DIRECT	GO:0042346~positive regulation of NF-kappaB import into nucleus	GREM1, IL1B, PTGS2, TNF, TLR3, TLR2	6	19	0.998336	10.753493904252155	1.7554010317065666E-4	0.39696221978970103	0.004816486068901541	0.004540637335347653
GOTERM_BP_DIRECT	GO:0001916~positive regulation of T cell mediated cytotoxicity	P2RX7, H2-T23, PNP, H2-M3, TAP2, IL12B	6	19	0.998336	10.753493904252155	1.7554010317065666E-4	0.39696221978970103	0.004816486068901541	0.004540637335347653
GOTERM_BP_DIRECT	GO:0097192~extrinsic apoptotic signaling pathway in absence of ligand	IL1A, IL1B, LCN2, FAS, BCL2A1C, BCL2A1D, BCL2A1A, CLCA3A2	8	42	1.33111	6.4862344184378085	1.978038350628807E-4	0.43443453073039273	0.005327253792192431	0.005022152481636461
GOTERM_BP_DIRECT	GO:0046330~positive regulation of JNK cascade	IL1A, RIPK2, IL1B, NOD1, NOD2, TNF, RASGRP1, MYD88, TLR3, NOX1	10	70	1.66389	4.864675813828356	1.9785357714841728E-4	0.4345155904195588	0.005327253792192431	0.005022152481636461
GOTERM_BP_DIRECT	GO:0030728~ovulation	TNFAIP6, MYC, IL4RA, PTGS2, EREG	5	11	0.831947	15.478513953090225	2.0438838937220086E-4	0.44506435910609465	0.005402228897076244	0.005092833628760528
GOTERM_BP_DIRECT	GO:0034142~toll-like receptor 4 signaling pathway	NFKBIA, RIPK2, TNIP3, CD14, PIK3AP1	5	11	0.831947	15.478513953090225	2.0438838937220086E-4	0.44506435910609465	0.005402228897076244	0.005092833628760528
GOTERM_BP_DIRECT	GO:0009636~response to toxic substance	LYN, DDC, CCL5, CCL4, CCL3, EIF2AK2, CYP1B1, FAS, HTR1B, SLC7A11, TLR2	11	86	1.83028	4.355581833311436	2.065721513504546E-4	0.4485454446570737	0.00541031243673327	0.005100454209707588
GOTERM_BP_DIRECT	GO:0032874~positive regulation of stress-activated MAPK cascade	IL1A, RIPK2, IL1B, EIF2AK2, NOD1, NOD2	6	20	0.998336	10.215819209039546	2.284432805278697E-4	0.48222799430660623	0.005929235055862996	0.005589657206429677
GOTERM_BP_DIRECT	GO:0043410~positive regulation of MAPK cascade	P2RX7, IL6, CD40, CD84, FLT1, KDR, LIF, FAS, TNFRSF11B, NOD2, TNFRSF1B, NOX1	12	104	1.99667	3.92916123424598	2.3563621573217264E-4	0.49284973215728445	0.0060613208707534765	0.005714178231505187
GOTERM_BP_DIRECT	GO:0038061~NIK/NF-kappaB signaling	REL, NFKB1, RELB, NFKB2	4	5	0.665557	27.24218455743879	2.3961394414744196E-4	0.49862978183676143	0.006109095337068852	0.005759216569065951
GOTERM_BP_DIRECT	GO:0012501~programmed cell death	P2RX7, MLKL, TRP53, CASP4, GAS1, GSDMC3, GSDMC2	7	31	1.16473	7.689326286373854	2.4306964183495592E-4	0.5035977836263772	0.006142838930934281	0.005791027607225792
GOTERM_BP_DIRECT	GO:0070555~response to interleukin-1	IL1R1, RIPK2, CHIL1, CD38, IRAK3, SELE, MYD88	7	32	1.16473	7.44903483992467	2.918249628077943E-4	0.5686650813918153	0.007310849720428308	0.006892144339008429
GOTERM_BP_DIRECT	GO:0045088~regulation of innate immune response	IRF1, DHX58, IRF7, TNFAIP3, SAMHD1	5	12	0.831947	14.188637790332704	2.9949439524900364E-4	0.578093936003979	0.007438304764761892	0.007012299806002534
GOTERM_BP_DIRECT	GO:0045907~positive regulation of vasoconstriction	FGA, GJA1, TBXAS1, CD38, HTR2A, TACR1, PTGS2, ICAM1	8	45	1.33111	6.053818790541954	3.084291118270877E-4	0.5888188190191267	0.007594737360460169	0.0071597732283963265
GOTERM_BP_DIRECT	GO:0071345~cellular response to cytokine stimulus	NFKBIA, CSF3, SOCS1, NOS2, STAT1, HCLS1, NFKB1	7	33	1.16473	7.223306511442105	3.479315477663532E-4	0.6330630379687485	0.008494837195888675	0.008008322743503521
GOTERM_BP_DIRECT	GO:0050679~positive regulation of epithelial cell proliferation	IL6, FGF7, NR4A3, CCL5, MYC, KDR, GAS1, NOD2, TACR1, CYP7B1	10	76	1.66389	4.480622460105065	3.711569993558294E-4	0.6568205545234168	0.008985742144068441	0.008471112691180107
GOTERM_BP_DIRECT	GO:0050900~leukocyte migration	IL1B, PDE4B, FPR1, MADCAM1, FPR2, TNF, ICAM1	7	34	1.16473	7.010856319929101	4.121374015603624E-4	0.6950515705662396	0.009894732115795035	0.009328043188649536
GOTERM_BP_DIRECT	GO:0010942~positive regulation of cell death	EGR1, IL1B, IRF1, ZC3H12A, HP, FAS, NOD1, PTGS2	8	48	1.33111	5.675455116133082	4.639417557515514E-4	0.7373482714166799	0.010980151707334926	0.010351298867449378
GOTERM_BP_DIRECT	GO:0042270~protection from natural killer cell mediated cytotoxicity	H2-T23, TAP2, TAP1, SERPINB9	4	6	0.665557	22.70182046453233	4.6878120791468095E-4	0.7409865575370629	0.010980151707334926	0.010351298867449378
GOTERM_BP_DIRECT	GO:2000503~positive regulation of natural killer cell chemotaxis	CCL7, CCL5, CCL4, CCL3	4	6	0.665557	22.70182046453233	4.6878120791468095E-4	0.7409865575370629	0.010980151707334926	0.010351298867449378
GOTERM_BP_DIRECT	GO:0006953~acute-phase response	REG3B, IL6, SAA3, HP, LBP, SERPINA3N, REG3G	7	35	1.16473	6.810546139359698	4.852276952401194E-4	0.7529785884272977	0.011273717661183742	0.010628051776388422
GOTERM_BP_DIRECT	GO:0002474~antigen processing and presentation of peptide antigen via MHC class I	H2-T23, H2-T10, H2-M2, H2-M3, H2-L, H2-Q4, MR1	7	36	1.16473	6.621364302155262	5.68023806446642E-4	0.8054257695707193	0.012997735101368686	0.012253331667933827
GOTERM_BP_DIRECT	GO:0042098~T cell proliferation	P2RX7, RIPK2, EBI3, CTPS, MALT1, PSMB10	6	24	0.998336	8.513182674199623	5.684535309866208E-4	0.8056666472880357	0.012997735101368686	0.012253331667933827
GOTERM_BP_DIRECT	GO:0090026~positive regulation of monocyte chemotaxis	CCR1, CXCL10, CCL5, SERPINE1, CCL2	5	14	0.831947	12.16168953457089	5.780037140996758E-4	0.8109436461850617	0.013009599221259108	0.012264516308552496
GOTERM_BP_DIRECT	GO:0048246~macrophage chemotaxis	CX3CR1, LGALS3, CCL12, CCL3, CCL2	5	14	0.831947	12.16168953457089	5.780037140996758E-4	0.8109436461850617	0.013009599221259108	0.012264516308552496
GOTERM_BP_DIRECT	GO:0007568~aging	IL10, VCAM1, ARG1, ADM, HTR2A, SOD2, TNFRSF1B, LITAF, NFKB2, IL6, SERPING1, CCL2, MADCAM1, APOD, TIMP1	15	173	2.49584	2.95254890434669	5.910411550872583E-4	0.8179170589262967	0.013199919130282102	0.012443936257496072
GOTERM_BP_DIRECT	GO:0045471~response to ethanol	APOBEC1, CSF3, VCAM1, TRP53, MYC, TBXAS1, CCL2, HTR1B, TACR1, CD14, BIRC2, ICAM1	12	117	1.99667	3.492587763774204	6.52018650113252E-4	0.8472692015633596	0.014449736392125222	0.013622174259289173
GOTERM_BP_DIRECT	GO:0032728~positive regulation of interferon-beta production	IFIH1, DDX58, IRF1, IRF7, TLR3, TLR2	6	25	0.998336	8.172655367231638	6.935969224344697E-4	0.864522004286931	0.01525383766056265	0.01438022321627496
GOTERM_BP_DIRECT	GO:0006919~activation of cysteine-type endopeptidase activity involved in apoptotic process	TNFSF15, STAT1, MYC, NLRP3, TNFRSF10B, NOD1, JAK2, TNF, PML	9	67	1.4975	4.574247407032633	7.377637415105958E-4	0.8807200207603713	0.01610225257039414	0.015180047893505893
GOTERM_BP_DIRECT	GO:0006909~phagocytosis	HCK, SLC11A1, PLD4, IRF8, CD302, ITGAL, GAS6, MERTK	8	52	1.33111	5.238881645661306	7.621676787610487E-4	0.8888241718744027	0.016432764669827064	0.015491630976483964
GOTERM_BP_DIRECT	GO:0006956~complement activation	C3, C1RB, C1RA, C1S1, CFB	5	15	0.831947	11.350910232266164	7.700184763716257E-4	0.8913124234519788	0.016432764669827064	0.015491630976483964
GOTERM_BP_DIRECT	GO:0050901~leukocyte tethering or rolling	VCAM1, GCNT1, MADCAM1, SELE, TNF	5	15	0.831947	11.350910232266164	7.700184763716257E-4	0.8913124234519788	0.016432764669827064	0.015491630976483964
GOTERM_BP_DIRECT	GO:0002467~germinal center formation	MEF2C, KLHL6, BCL3, NFKB2	4	7	0.665557	19.458703255313424	8.025101561401315E-4	0.9010321244556173	0.016753853332171876	0.015794330319395634
GOTERM_BP_DIRECT	GO:0031622~positive regulation of fever generation	IL1B, CCL5, PTGS2, TNF	4	7	0.665557	19.458703255313424	8.025101561401315E-4	0.9010321244556173	0.016753853332171876	0.015794330319395634
GOTERM_BP_DIRECT	GO:1904417~positive regulation of xenophagy	RIPK2, NOD1, NOD2, TLR2	4	7	0.665557	19.458703255313424	8.025101561401315E-4	0.9010321244556173	0.016753853332171876	0.015794330319395634
GOTERM_BP_DIRECT	GO:0045662~negative regulation of myoblast differentiation	CXCL10, CCL9, IL1F9, TNF, CCL17, DLL1	6	26	0.998336	7.85832246849196	8.382456102689888E-4	0.9107218359677706	0.017373997145215515	0.016378957392018514
GOTERM_BP_DIRECT	GO:0043065~positive regulation of apoptotic process	DAXX, RIPK2, EIF2AK2, ADM, PTGS2, TNF, IFIT2, P2RX7, IL6, TRP53, IL1B, TNFSF10, ANKRD1, CYP1B1, FAS, BCL2A1C, BCL2A1D, JAK2, BCL2A1A, PHLDA1, TLR3, MAP2K6	22	335	3.66057	2.2362987323270653	9.376830556712607E-4	0.9329778578691915	0.019296177738492157	0.018191051280022456
GOTERM_BP_DIRECT	GO:0043406~positive regulation of MAP kinase activity	CD40, MEF2C, FLT1, HTR2B, HTR2A, TNF, RASGRP1, PIK3R5	8	54	1.33111	5.044848992118295	9.5942388333158E-4	0.9370507874987984	0.01960354757360484	0.018480817497365753
GOTERM_BP_DIRECT	GO:0045779~negative regulation of bone resorption	P2RX7, IL6, CLDN18, CD38, TNFRSF11B	5	16	0.831947	10.64147834274953	0.0010030490670648337	0.9444923610988392	0.020350594100097083	0.019185079339071043
GOTERM_BP_DIRECT	GO:0001934~positive regulation of protein phosphorylation	REG3B, DAXX, CD40, PLAUR, TNF, RASGRP1, P2RX7, C3, IL1B, KDR, FAM20A, AGRN, GAS6, TLR3, MAP2K6	15	184	2.49584	2.7760378285433553	0.0010817655260956785	0.9557656390317628	0.02179417119357797	0.02054598020192911
GOTERM_BP_DIRECT	GO:0050829~defense response to Gram-negative bacterium	REG3B, SLC11A1, SERPINE1, IL12B, ADM, LBP, MR1, IIGP1	8	56	1.33111	4.864675813828356	0.001194787965403848	0.9680710484220487	0.023904056446725594	0.02253502856970035
GOTERM_BP_DIRECT	GO:0032731~positive regulation of interleukin-1 beta production	P2RX7, NOD1, NOD2, JAK2	4	8	0.665557	17.026365348399246	0.0012561082649045156	0.9732473741717109	0.02428756987375778	0.022896577499870233
GOTERM_BP_DIRECT	GO:0002315~marginal zone B cell differentiation	LFNG, BCL3, TNFAIP3, DLL1	4	8	0.665557	17.026365348399246	0.0012561082649045156	0.9732473741717109	0.02428756987375778	0.022896577499870233
GOTERM_BP_DIRECT	GO:1900246~positive regulation of RIG-I signaling pathway	DHX58, TRIM15, ZC3HAV1, DDX60	4	8	0.665557	17.026365348399246	0.0012561082649045156	0.9732473741717109	0.02428756987375778	0.022896577499870233
GOTERM_BP_DIRECT	GO:0032494~response to peptidoglycan	IRAK3, NOD2, MYD88, TLR2	4	8	0.665557	17.026365348399246	0.0012561082649045156	0.9732473741717109	0.02428756987375778	0.022896577499870233
GOTERM_BP_DIRECT	GO:0032725~positive regulation of granulocyte macrophage colony-stimulating factor production	DDX58, IL1B, IL12B, RASGRP1	4	8	0.665557	17.026365348399246	0.0012561082649045156	0.9732473741717109	0.02428756987375778	0.022896577499870233
GOTERM_BP_DIRECT	GO:0002526~acute inflammatory response	IL6, VCAM1, VNN1, CXCL1, PTGES	5	17	0.831947	10.015509028470145	0.001281505431982578	0.9751372565397294	0.024450444698952366	0.02305012419380584
GOTERM_BP_DIRECT	GO:0002224~toll-like receptor signaling pathway	TLR1, TRAF3, CD180, TLR3, TLR2	5	17	0.831947	10.015509028470145	0.001281505431982578	0.9751372565397294	0.024450444698952366	0.02305012419380584
GOTERM_BP_DIRECT	GO:0033138~positive regulation of peptidyl-serine phosphorylation	IL6, CSF3, TRIM6, RIPK2, LIF, HCLS1, GAS6, TNF, CD44	9	74	1.4975	4.141548327989006	0.0014263852643433632	0.9836307309713972	0.027035631227455455	0.02548725248655641
GOTERM_BP_DIRECT	GO:0051384~response to glucocorticoid	IL10, IL6, IL1RN, TAT, FAS, ADM, PTGS2, TNF, CXCL2	9	75	1.4975	4.08632768361582	0.0015566084191986152	0.9887578239716661	0.02931103827262229	0.02763234291858457
GOTERM_BP_DIRECT	GO:0034138~toll-like receptor 3 signaling pathway	LGALS9, TNF, TLR3, HAVCR2	4	9	0.665557	15.134546976354885	0.0018432711150059098	0.9950845128608484	0.03382461198937596	0.031887416231567205
GOTERM_BP_DIRECT	GO:0002862~negative regulation of inflammatory response to antigenic stimulus	GPX2, IL12B, NOD2, FCGR2B	4	9	0.665557	15.134546976354885	0.0018432711150059098	0.9950845128608484	0.03382461198937596	0.031887416231567205
GOTERM_BP_DIRECT	GO:0042116~macrophage activation	TLR1, CSF2, SLC11A1, SLC7A2	4	9	0.665557	15.134546976354885	0.0018432711150059098	0.9950845128608484	0.03382461198937596	0.031887416231567205
GOTERM_BP_DIRECT	GO:0071639~positive regulation of monocyte chemotactic protein-1 production	IL1A, CD84, IL1B, NOD2	4	9	0.665557	15.134546976354885	0.0018432711150059098	0.9950845128608484	0.03382461198937596	0.031887416231567205
GOTERM_BP_DIRECT	GO:0045444~fat cell differentiation	GDF10, CEBPB, NR4A3, STEAP4, SOCS1, CEBPD, GRK5, ARXES1, PSMB8	9	79	1.4975	3.8794250160909676	0.0021745049673011687	0.9981107400073459	0.03964207758994525	0.03737170521842808
GOTERM_BP_DIRECT	GO:0010629~negative regulation of gene expression	CCR1, MEF2C, NOS2, SERPINE1, TNF, NFKB1, PARP10, TRIM6, GJA1, NOCT, TRP53, MYC, IL1B, ZC3H12A, CCL3, REL, LGALS9, HAVCR2	18	265	2.99501	2.3130156699712185	0.0021878133761892727	0.998181958402626	0.03964207758994525	0.03737170521842808
GOTERM_BP_DIRECT	GO:1900625~positive regulation of monocyte aggregation	NR4A3, HAS2, CD44	3	3	0.499168	34.05273069679849	0.002522581475464569	0.9993085634569415	0.04486146438773718	0.042292168440504756
GOTERM_BP_DIRECT	GO:0042531~positive regulation of tyrosine phosphorylation of STAT protein	LYN, CCL5, HCLS1	3	3	0.499168	34.05273069679849	0.002522581475464569	0.9993085634569415	0.04486146438773718	0.042292168440504756
GOTERM_BP_DIRECT	GO:0071727~cellular response to triacyl bacterial lipopeptide	TLR1, CD14, TLR2	3	3	0.499168	34.05273069679849	0.002522581475464569	0.9993085634569415	0.04486146438773718	0.042292168440504756
GOTERM_BP_DIRECT	GO:0060340~positive regulation of type I interferon-mediated signaling pathway	ZBP1, TRIM6, NLRC5, IRF7	4	10	0.665557	13.621092278719395	0.0025761815679892397	0.9994077346109499	0.044981691499254545	0.0424055099312653
GOTERM_BP_DIRECT	GO:0034116~positive regulation of heterotypic cell-cell adhesion	FGA, IL1B, TNF, CD44	4	10	0.665557	13.621092278719395	0.0025761815679892397	0.9994077346109499	0.044981691499254545	0.0424055099312653
GOTERM_BP_DIRECT	GO:0032480~negative regulation of type I interferon production	DDX58, DHX58, NMI, HAVCR2	4	10	0.665557	13.621092278719395	0.0025761815679892397	0.9994077346109499	0.044981691499254545	0.0424055099312653
GOTERM_BP_DIRECT	GO:0007169~transmembrane receptor protein tyrosine kinase signaling pathway	LYN, HCK, PILRB2, FLT1, CSF1, SYK, KDR, LCP2, PTK6, PILRA	10	100	1.66389	3.405273069679849	0.0026728338246408316	0.9995520117768901	0.04638815812524239	0.04373142570918373
GOTERM_BP_DIRECT	GO:0030335~positive regulation of cell migration	CCR1, LYN, CD274, ABCC1, CCL11, FLT1, TNFAIP6, CSF1, MMP3, CXCL10, CCL5, CCL3, KDR, HAS2, JAK2	15	203	2.49584	2.516211627842253	0.0027154493745677813	0.9996039027043592	0.04684556675526813	0.044162637732491586
GOTERM_BP_DIRECT	GO:0007613~memory	CX3CR1, CEBPB, IL1RN, IL1B, PLK2, HTR2A, CYP7B1, PTGS2, KALRN	9	83	1.4975	3.692464774351644	0.0029704464299898834	0.9998103995733507	0.050939620028576514	0.04802221728483645
GOTERM_BP_DIRECT	GO:0043330~response to exogenous dsRNA	NFKBIA, RIPK2, DDX58, STAT1, IRAK3, NOD2, TLR3	7	50	1.16473	4.767382297551789	0.0032809007841727435	0.999922699887508	0.055930622243796885	0.05272737591605427
GOTERM_BP_DIRECT	GO:0010043~response to zinc ion	APOBEC1, P2RX7, CAR2, VCAM1, ARG1, SOD2	6	35	0.998336	5.837610976594028	0.003331363730850847	0.9999331915607158	0.0564568171093017	0.053223434664652354
GOTERM_BP_DIRECT	GO:0002281~macrophage activation involved in immune response	SBNO2, SYK, LBP, HAVCR2	4	11	0.665557	12.38281116247218	0.00346560400994738	0.9999546792796137	0.05708860461746311	0.05381903857724047
GOTERM_BP_DIRECT	GO:0050707~regulation of cytokine secretion	LYN, TLR1, SOCS1, TLR2	4	11	0.665557	12.38281116247218	0.00346560400994738	0.9999546792796137	0.05708860461746311	0.05381903857724047
GOTERM_BP_DIRECT	GO:0032825~positive regulation of natural killer cell differentiation	IL15RA, IRF1, GAS6, RASGRP1	4	11	0.665557	12.38281116247218	0.00346560400994738	0.9999546792796137	0.05708860461746311	0.05381903857724047
GOTERM_BP_DIRECT	GO:0016064~immunoglobulin mediated immune response	IRF7, IL4RA, FCGR2B, IL13RA2, MYD88	5	22	0.831947	7.7392569765451125	0.0035073526613297362	0.9999598322010453	0.05708860461746311	0.05381903857724047
GOTERM_BP_DIRECT	GO:0043011~myeloid dendritic cell differentiation	CSF2, SPI1, PIRB, BATF, RELB	5	22	0.831947	7.7392569765451125	0.0035073526613297362	0.9999598322010453	0.05708860461746311	0.05381903857724047
GOTERM_BP_DIRECT	GO:0050718~positive regulation of interleukin-1 beta secretion	P2RX7, CASP4, CCL3, NLRP3, NOD2	5	22	0.831947	7.7392569765451125	0.0035073526613297362	0.9999598322010453	0.05708860461746311	0.05381903857724047
GOTERM_BP_DIRECT	GO:0045089~positive regulation of innate immune response	GBP5, NOD2, LGALS9, EREG, HAVCR2	5	22	0.831947	7.7392569765451125	0.0035073526613297362	0.9999598322010453	0.05708860461746311	0.05381903857724047
GOTERM_BP_DIRECT	GO:0043200~response to amino acid	LYN, IL6, ARG1, TRP53, CCL2, ICAM1	6	36	0.998336	5.675455116133082	0.0037770637186080405	0.9999815845936728	0.06113326164780767	0.05763205089741257
GOTERM_BP_DIRECT	GO:0001666~response to hypoxia	EGR1, FLT1, VCAM1, NOS2, ITGA2, ADM, SOD2, PML, KDR, CCL2, CD38, ANGPTL4, BIRC2, TLR2	14	192	2.32945	2.4830116133082236	0.0044347919283385705	0.999997253135411	0.07137785220973979	0.06728991551601987
GOTERM_BP_DIRECT	GO:0043950~positive regulation of cAMP-mediated signaling	CXCL10, CXCL9, CXCL11, PTGIR	4	12	0.665557	11.350910232266164	0.0045209738816984835	0.9999978594707992	0.07196091576338856	0.06783958598172973
GOTERM_BP_DIRECT	GO:0001818~negative regulation of cytokine production	IL10, SLC11A1, MERTK, NFKB1	4	12	0.665557	11.350910232266164	0.0045209738816984835	0.9999978594707992	0.07196091576338856	0.06783958598172973
GOTERM_BP_DIRECT	GO:0032868~response to insulin	LYN, IL10, EGR1, IL6, GCNT1, TNFSF10, ADM, TLR2	8	71	1.33111	3.8369274024561686	0.004706653577154161	0.9999987493913963	0.07450477448231395	0.07023775338214672
GOTERM_BP_DIRECT	GO:0001525~angiogenesis	CCL12, CLIC4, FLT1, SYK, SERPINE1, TNFAIP2, PTGS2, EREG, GREM1, RNF213, ZC3H12A, KDR, CCL2, CYP1B1, ANGPTL4, NOX1	16	239	2.66223	2.2796807161036647	0.004748126662045523	0.9999988908667793	0.07475056236805001	0.07046946455800895
GOTERM_BP_DIRECT	GO:0045909~positive regulation of vasodilation	GJA1, NOS2, ADORA2B, KDR, ADM, AGTR2	6	38	0.998336	5.376746952126077	0.004793842838225348	0.9999990283512094	0.07494799918103777	0.07065559381315466
GOTERM_BP_DIRECT	GO:0019882~antigen processing and presentation	RAB32, H2-DMB1, H2-L, MR1, PSMB8, PSMB9, RELB	7	54	1.16473	4.414242868103508	0.004834089027610072	0.999999135212108	0.07494799918103777	0.07065559381315466
GOTERM_BP_DIRECT	GO:0007259~JAK-STAT cascade	IL15RA, SOCS3, SOCS1, STAT1, JAK2	5	24	0.831947	7.094318895166352	0.004864726083600855	0.9999992086116672	0.07494799918103777	0.07065559381315466
GOTERM_BP_DIRECT	GO:0050850~positive regulation of calcium-mediated signaling	SYK, CCL4, KDR, CCL3, ITGAL	5	24	0.831947	7.094318895166352	0.004864726083600855	0.9999992086116672	0.07494799918103777	0.07065559381315466
GOTERM_BP_DIRECT	GO:0050713~negative regulation of interleukin-1 beta secretion	ZC3H12A, NLRP3, PML	3	4	0.499168	25.53954802259887	0.004947178293141935	0.9999993766720147	0.07501484559232588	0.07071861181143944
GOTERM_BP_DIRECT	GO:0042512~negative regulation of tyrosine phosphorylation of Stat1 protein	SOCS3, SOCS1, IRF1	3	4	0.499168	25.53954802259887	0.004947178293141935	0.9999993766720147	0.07501484559232588	0.07071861181143944
GOTERM_BP_DIRECT	GO:2000562~negative regulation of CD4-positive, alpha-beta T cell proliferation	LGALS9, VSIR, CD44	3	4	0.499168	25.53954802259887	0.004947178293141935	0.9999993766720147	0.07501484559232588	0.07071861181143944
GOTERM_BP_DIRECT	GO:0006958~complement activation, classical pathway	C3, C1QA, C1RB, C1RA, C1S1, SERPING1, C1QC	7	55	1.16473	4.333983906865263	0.005294747541049236	0.9999997721764166	0.07986475217676883	0.07529075560989384
GOTERM_BP_DIRECT	GO:0043124~negative regulation of I-kappaB kinase/NF-kappaB signaling	IL1RL1, TNIP1, STAT1, TNIP3, ZC3H12A, TNFAIP3	6	39	0.998336	5.238881645661306	0.005368910908379905	0.9999998162159217	0.08056162670334639	0.07594771889145742
GOTERM_BP_DIRECT	GO:0043434~response to peptide hormone	GJA1, SERPINA3F, STAT1, TIMP1, SERPINA3N, SERPINA3G, SERPINA3I, EREG	8	73	1.33111	3.731806103758739	0.0054860959873065315	0.9999998691163202	0.08189348466025967	0.07720329897162974
GOTERM_BP_DIRECT	GO:1902042~negative regulation of extrinsic apoptotic signaling pathway via death domain receptors	FGA, SERPINE1, TNFAIP3, RFFL, ICAM1	5	25	0.831947	6.810546139359698	0.005659226876396083	0.9999999207407813	0.08361144938921598	0.07882287280149622
GOTERM_BP_DIRECT	GO:0034612~response to tumor necrosis factor	CCL5, CHIL1, CD14, JAK2, PTGS2	5	25	0.831947	6.810546139359698	0.005659226876396083	0.9999999207407813	0.08361144938921598	0.07882287280149622
GOTERM_BP_DIRECT	GO:0070266~necroptotic process	MLKL, TRP53, BIRC2, BIRC3	4	13	0.665557	10.477763291322612	0.005750482702136908	0.9999999391563634	0.08367242760028501	0.0788803586818376
GOTERM_BP_DIRECT	GO:0007035~vacuolar acidification	CLIC4, SLC11A1, TCIRG1, ATP6V0D2	4	13	0.665557	10.477763291322612	0.005750482702136908	0.9999999391563634	0.08367242760028501	0.0788803586818376
GOTERM_BP_DIRECT	GO:0042535~positive regulation of tumor necrosis factor biosynthetic process	TLR1, CYBB, LBP, TLR2	4	13	0.665557	10.477763291322612	0.005750482702136908	0.9999999391563634	0.08367242760028501	0.0788803586818376
GOTERM_BP_DIRECT	GO:0001836~release of cytochrome c from mitochondria	TRP53, BCL2A1C, BCL2A1D, SOD2, BCL2A1A	5	26	0.831947	6.548602057076633	0.006535768924975317	0.9999999937541744	0.09462085564248185	0.0892017507549395
GOTERM_BP_DIRECT	GO:0038083~peptidyl-tyrosine autophosphorylation	LYN, HCK, SYK, KDR, PTK6, JAK2	6	41	0.998336	4.983326443433926	0.00666221288527594	0.9999999956715547	0.09596917661239991	0.09047285098204727
GOTERM_BP_DIRECT	GO:0032693~negative regulation of interleukin-10 production	CD274, IL12B, FCGR2B, DLL1	4	14	0.665557	9.729351627656712	0.0071611587898152106	0.9999999989821009	0.10163201218452031	0.09581136587752764
GOTERM_BP_DIRECT	GO:0070498~interleukin-1-mediated signaling pathway	EGR1, IL1A, IL1R1, IRAK3	4	14	0.665557	9.729351627656712	0.0071611587898152106	0.9999999989821009	0.10163201218452031	0.09581136587752764
GOTERM_BP_DIRECT	GO:0032743~positive regulation of interleukin-2 production	RIPK2, PDE4B, MALT1, RUNX1	4	14	0.665557	9.729351627656712	0.0071611587898152106	0.9999999989821009	0.10163201218452031	0.09581136587752764
GOTERM_BP_DIRECT	GO:0019233~sensory perception of pain	P2RX7, IL1RN, P2RY2, IL12B, BDKRB1, HTR2A, TACR1, PTGS2	8	77	1.33111	3.5379460464206227	0.007330021432221349	0.9999999993764356	0.10351858699132209	0.09758989318584894
GOTERM_BP_DIRECT	GO:0030099~myeloid cell differentiation	CCR1, CLEC5A, IRF8, JAK2, PML	5	27	0.831947	6.306061240147868	0.0074977768203600414	0.999999999616807	0.10537119521686478	0.09933639923950181
GOTERM_BP_DIRECT	GO:0008360~regulation of cell shape	HCK, IL6, CCL12, CCL11, CCL7, RHOJ, KDR, CCL3, ARHGAP18, CCL2, ICAM1	11	139	1.83028	2.6948204148545574	0.00788244529156863	0.9999999998745734	0.10784482679758346	0.10166836153496588
GOTERM_BP_DIRECT	GO:0019885~antigen processing and presentation of endogenous peptide antigen via MHC class I	TAP2, TAP1, TAPBP	3	5	0.499168	20.431638418079093	0.008085554525608479	0.9999999999304634	0.10784482679758346	0.10166836153496588
GOTERM_BP_DIRECT	GO:0034134~toll-like receptor 2 signaling pathway	RIPK2, PIK3AP1, TLR2	3	5	0.499168	20.431638418079093	0.008085554525608479	0.9999999999304634	0.10784482679758346	0.10166836153496588
GOTERM_BP_DIRECT	GO:0071224~cellular response to peptidoglycan	RIPK2, NOD2, TLR2	3	5	0.499168	20.431638418079093	0.008085554525608479	0.9999999999304634	0.10784482679758346	0.10166836153496588
GOTERM_BP_DIRECT	GO:0071726~cellular response to diacyl bacterial lipopeptide	TLR1, CD14, TLR2	3	5	0.499168	20.431638418079093	0.008085554525608479	0.9999999999304634	0.10784482679758346	0.10166836153496588
GOTERM_BP_DIRECT	GO:0045351~type I interferon biosynthetic process	IRF7, MYD88, IRF9	3	5	0.499168	20.431638418079093	0.008085554525608479	0.9999999999304634	0.10784482679758346	0.10166836153496588
GOTERM_BP_DIRECT	GO:0035754~B cell chemotaxis	CH25H, CYP7B1, GAS6	3	5	0.499168	20.431638418079093	0.008085554525608479	0.9999999999304634	0.10784482679758346	0.10166836153496588
GOTERM_BP_DIRECT	GO:0034123~positive regulation of toll-like receptor signaling pathway	PIK3AP1, TLR3, TLR2	3	5	0.499168	20.431638418079093	0.008085554525608479	0.9999999999304634	0.10784482679758346	0.10166836153496588
GOTERM_BP_DIRECT	GO:0070431~nucleotide-binding oligomerization domain containing 2 signaling pathway	NFKBIA, RIPK2, NOD2	3	5	0.499168	20.431638418079093	0.008085554525608479	0.9999999999304634	0.10784482679758346	0.10166836153496588
GOTERM_BP_DIRECT	GO:0071225~cellular response to muramyl dipeptide	RIPK2, NOD1, NOD2	3	5	0.499168	20.431638418079093	0.008085554525608479	0.9999999999304634	0.10784482679758346	0.10166836153496588
GOTERM_BP_DIRECT	GO:0001660~fever generation	IL1A, IL1RN, IL1B	3	5	0.499168	20.431638418079093	0.008085554525608479	0.9999999999304634	0.10784482679758346	0.10166836153496588
GOTERM_BP_DIRECT	GO:0045638~negative regulation of myeloid cell differentiation	ITPKB, NFKBIA, ZFP36, CDK6, DLL1	5	28	0.831947	6.080844767285445	0.008548506033494154	0.999999999981882	0.11265409501619447	0.10620219439916147
GOTERM_BP_DIRECT	GO:0090023~positive regulation of neutrophil chemotaxis	IL1B, CXCL1, LBP, CXCL3, CXCL2	5	28	0.831947	6.080844767285445	0.008548506033494154	0.999999999981882	0.11265409501619447	0.10620219439916147
GOTERM_BP_DIRECT	GO:0032695~negative regulation of interleukin-12 production	IL10, IRAK3, NOD2, TLR2	4	15	0.665557	9.080728185812932	0.00875894386797208	0.999999999990171	0.11265409501619447	0.10620219439916147
GOTERM_BP_DIRECT	GO:0071360~cellular response to exogenous dsRNA	ZC3HAV1, TMEM173, IFIT1, TLR3	4	15	0.665557	9.080728185812932	0.00875894386797208	0.999999999990171	0.11265409501619447	0.10620219439916147
GOTERM_BP_DIRECT	GO:0002690~positive regulation of leukocyte chemotaxis	CXCL10, CXCL9, CXCL11, CXCL5	4	15	0.665557	9.080728185812932	0.00875894386797208	0.999999999990171	0.11265409501619447	0.10620219439916147
GOTERM_BP_DIRECT	GO:0071498~cellular response to fluid shear stress	CAR2, MEF2C, HAS2, PTGS2	4	15	0.665557	9.080728185812932	0.00875894386797208	0.999999999990171	0.11265409501619447	0.10620219439916147
GOTERM_BP_DIRECT	GO:1902187~negative regulation of viral release from host cell	TRIM25, TRIM15, TRIM21, PML	4	15	0.665557	9.080728185812932	0.00875894386797208	0.999999999990171	0.11265409501619447	0.10620219439916147
GOTERM_BP_DIRECT	GO:0007263~nitric oxide mediated signal transduction	GUCY1A3, GUCY1B3, RASD1, NOS2	4	15	0.665557	9.080728185812932	0.00875894386797208	0.999999999990171	0.11265409501619447	0.10620219439916147
GOTERM_BP_DIRECT	GO:0014070~response to organic cyclic compound	P2RX7, LYN, TAT, TNFRSF10B, TACR1, NFKB1, PTGES, ICAM1	8	80	1.33111	3.4052730696798488	0.008987651387851745	0.9999999999949442	0.11508188288178167	0.1084909385306904
GOTERM_BP_DIRECT	GO:0001932~regulation of protein phosphorylation	ITPKB, SOCS3, SOCS1, STAT2, AGRN, TNF, PML	7	62	1.16473	3.844663143186927	0.009463242032172716	0.9999999999987318	0.12063539953402475	0.11372639539549158
GOTERM_BP_DIRECT	GO:0030316~osteoclast differentiation	SBNO2, CSF1, SNX10, TNF, JUNB	5	29	0.831947	5.871160464965257	0.009691036411796498	0.9999999999993462	0.1229950480281309	0.11595090261867527
GOTERM_BP_DIRECT	GO:0002230~positive regulation of defense response to virus by host	FGF7, TRIM6, CD93, DDX58, CCL5, STAT2, ZC3H12A, IL12B, IL27, TMEM173	10	122	1.66389	2.7912074341638107	0.009776155180096311	0.9999999999994896	0.12353115383270821	0.11645630468921746
GOTERM_BP_DIRECT	GO:0009612~response to mechanical stimulus	P2RX7, STAT1, CHIL1, CCL2, BDKRB1, KALRN, JUNB	7	63	1.16473	3.7836367440887217	0.010207649635567348	0.9999999999998546	0.12842025589550013	0.12106539917118304
GOTERM_BP_DIRECT	GO:0008631~intrinsic apoptotic signaling pathway in response to oxidative stress	CYP1B1, SOD2, JAK2, PML	4	16	0.665557	8.513182674199623	0.010548765745263556	0.9999999999999462	0.12987604321412097	0.12243781095784537
GOTERM_BP_DIRECT	GO:0042993~positive regulation of transcription factor import into nucleus	CSF3, DDX58, HCLS1, TMEM173	4	16	0.665557	8.513182674199623	0.010548765745263556	0.9999999999999462	0.12987604321412097	0.12243781095784537
GOTERM_BP_DIRECT	GO:2000406~positive regulation of T cell migration	CXCL10, CCL20, CCL5, LGALS9	4	16	0.665557	8.513182674199623	0.010548765745263556	0.9999999999999462	0.12987604321412097	0.12243781095784537
GOTERM_BP_DIRECT	GO:0071361~cellular response to ethanol	SPI1, CCL7, CYBB, SOD2	4	16	0.665557	8.513182674199623	0.010548765745263556	0.9999999999999462	0.12987604321412097	0.12243781095784537
GOTERM_BP_DIRECT	GO:0006939~smooth muscle contraction	PDE4B, HTR2B, BDKRB2, HTR2A	4	16	0.665557	8.513182674199623	0.010548765745263556	0.9999999999999462	0.12987604321412097	0.12243781095784537
GOTERM_BP_DIRECT	GO:0007599~hemostasis	P2RY12, FGA, PROCR, F13A1, SERPING1, ENPP4	6	46	0.998336	4.441660525669369	0.01081843133856266	0.9999999999999755	0.132510527539857	0.12492141367520015
GOTERM_BP_DIRECT	GO:0044344~cellular response to fibroblast growth factor stimulus	ZFP36, CCL5, MYC, CCL2, CD44	5	30	0.831947	5.675455116133082	0.010928266891745673	0.9999999999999821	0.132510527539857	0.12492141367520015
GOTERM_BP_DIRECT	GO:0002479~antigen processing and presentation of exogenous peptide antigen via MHC class I, TAP-dependent	H2-T23, PSMB8, PSMB10, PSMB9, TAPBP	5	30	0.831947	5.675455116133082	0.010928266891745673	0.9999999999999821	0.132510527539857	0.12492141367520015
GOTERM_BP_DIRECT	GO:0045860~positive regulation of protein kinase activity	DAXX, CSF1, SDC4, LCP2, GAS6, TNF, EREG	7	64	1.16473	3.724517419962335	0.010992716446381752	0.9999999999999852	0.132510527539857	0.12492141367520015
GOTERM_BP_DIRECT	GO:0014068~positive regulation of phosphatidylinositol 3-kinase signaling	CSF3, FLT1, CCL5, KDR, HCLS1, PIK3AP1, JAK2	7	64	1.16473	3.724517419962335	0.010992716446381752	0.9999999999999852	0.132510527539857	0.12492141367520015
GOTERM_BP_DIRECT	GO:0030308~negative regulation of cell growth	GREM1, BST2, GJA1, RRAD, SESN1, TRP53, GAS1, BDKRB1, PML, MNDAL	10	125	1.66389	2.724218455743879	0.011356983126992844	0.9999999999999949	0.13633111828694328	0.1285231923871357
GOTERM_BP_DIRECT	GO:0007596~blood coagulation	P2RY12, C3, FGA, PROCR, F13A1, SERPING1, ENPP4, GAS6	8	84	1.33111	3.2431172092189042	0.011605021966697712	0.9999999999999976	0.13873057380106268	0.13078522681141488
GOTERM_BP_DIRECT	GO:0060337~type I interferon signaling pathway	IFITM3, STAT1, STAT2	3	6	0.499168	17.026365348399246	0.011893941184783326	0.9999999999999989	0.13929449005431202	0.13131684657671347
GOTERM_BP_DIRECT	GO:2000553~positive regulation of T-helper 2 cell cytokine production	IL6, RSAD2, NLRP3	3	6	0.499168	17.026365348399246	0.011893941184783326	0.9999999999999989	0.13929449005431202	0.13131684657671347
GOTERM_BP_DIRECT	GO:0010818~T cell chemotaxis	CXCL10, CXCL11, CCL3	3	6	0.499168	17.026365348399246	0.011893941184783326	0.9999999999999989	0.13929449005431202	0.13131684657671347
GOTERM_BP_DIRECT	GO:0042503~tyrosine phosphorylation of Stat3 protein	LIF, PTK6, JAK2	3	6	0.499168	17.026365348399246	0.011893941184783326	0.9999999999999989	0.13929449005431202	0.13131684657671347
GOTERM_BP_DIRECT	GO:0097527~necroptotic signaling pathway	FAS, TNF, TLR3	3	6	0.499168	17.026365348399246	0.011893941184783326	0.9999999999999989	0.13929449005431202	0.13131684657671347
GOTERM_BP_DIRECT	GO:0042771~intrinsic apoptotic signaling pathway in response to DNA damage by p53 class mediator	IFI204, TRP53, BCL3, SHISA5, PML	5	31	0.831947	5.492375918838467	0.012262911338407227	0.9999999999999997	0.14303420067186728	0.13484237730815396
GOTERM_BP_DIRECT	GO:0007250~activation of NF-kappaB-inducing kinase activity	TLR1, TNFSF15, CHIL1, MALT1	4	17	0.665557	8.012407222776115	0.012534607240751722	0.9999999999999999	0.14502892956066551	0.13672286452161317
GOTERM_BP_DIRECT	GO:0035584~calcium-mediated signaling using intracellular calcium source	VCAM1, CCL20, HOMER2, KDR	4	17	0.665557	8.012407222776115	0.012534607240751722	0.9999999999999999	0.14502892956066551	0.13672286452161317
GOTERM_BP_DIRECT	GO:0043280~positive regulation of cysteine-type endopeptidase activity involved in apoptotic process	MYC, TNFSF10, FAS, NLRP3, NOD1, TNF	6	48	0.998336	4.256591337099811	0.012887438966530131	0.9999999999999999	0.14851484665029321	0.14000913693238334
GOTERM_BP_DIRECT	GO:0050776~regulation of immune response	CD40, SYK, CLEC12A, IRF1, PHF11A	5	32	0.831947	5.320739171374765	0.013697495416661772	1.0	0.15597819879605757	0.14704504961127815
GOTERM_BP_DIRECT	GO:0000060~protein import into nucleus, translocation	NFKBIA, TRP53, SLC11A1, BCL3, TNF	5	32	0.831947	5.320739171374765	0.013697495416661772	1.0	0.15597819879605757	0.14704504961127815
GOTERM_BP_DIRECT	GO:0048147~negative regulation of fibroblast proliferation	PARP10, TRP53, MYC, AGTR2, SOD2	5	32	0.831947	5.320739171374765	0.013697495416661772	1.0	0.15597819879605757	0.14704504961127815
GOTERM_BP_DIRECT	GO:0045600~positive regulation of fat cell differentiation	CEBPB, ZFP36, NOCT, ZC3H12A, HTR2A, CCDC3	6	49	0.998336	4.169722126138591	0.014015670115046109	1.0	0.1589730141789285	0.1498683465845088
GOTERM_BP_DIRECT	GO:0045669~positive regulation of osteoblast differentiation	GDF10, CEBPB, GJA1, IFITM1, MEF2C, CEBPD, IFI204	7	68	1.16473	3.5054281599645507	0.014561392521149834	1.0	0.16451518373895166	0.15509310622526645
GOTERM_BP_DIRECT	GO:0035556~intracellular signal transduction	LYN, GUCY1A3, SIRPB1A, GUCY1B3, SYK, PLEK, NOD1, NOD2, KALRN, RASGRP1, MAPK11, SOCS3, ZFP36, SPSB1, SOCS1, STK38L, LCP2, AGTR2, JAK2, PLCB2, ARHGEF6	21	400	3.49418	1.787768361581921	0.014642244367638547	1.0	0.16478244540299475	0.1553450613379152
GOTERM_BP_DIRECT	GO:0001774~microglial cell activation	TLR1, CX3CR1, TLR3, TLR2	4	18	0.665557	7.567273488177443	0.014719571531293062	1.0	0.16500811510371716	0.15555780653304263
GOTERM_BP_DIRECT	GO:2001240~negative regulation of extrinsic apoptotic signaling pathway in absence of ligand	CX3CR1, CSF2, IL1B, GAS1, TNF	5	33	0.831947	5.159504651030074	0.015234354418158597	1.0	0.17011695766943766	0.16037405658805715
GOTERM_BP_DIRECT	GO:0045630~positive regulation of T-helper 2 cell differentiation	IL6, IL4RA, NLRP3	3	7	0.499168	14.594027441485068	0.016330513596334348	1.0	0.1802613397357826	0.169937451830054
GOTERM_BP_DIRECT	GO:0032611~interleukin-1 beta production	IL1B, NLRP3, MR1	3	7	0.499168	14.594027441485068	0.016330513596334348	1.0	0.1802613397357826	0.169937451830054
GOTERM_BP_DIRECT	GO:0050869~negative regulation of B cell activation	FAS, TNFAIP3, SAMSN1	3	7	0.499168	14.594027441485068	0.016330513596334348	1.0	0.1802613397357826	0.169937451830054
GOTERM_BP_DIRECT	GO:0006979~response to oxidative stress	ABCC1, GPX2, TAT, TRP53, SLC7A11, SOD2, JAK2, PTGS2, NFKB1, DUOX2	10	133	1.66389	2.5603556914886085	0.01650411091645919	1.0	0.1814822272912936	0.17108841698130978
GOTERM_BP_DIRECT	GO:0006801~superoxide metabolic process	NOS2, CYBB, SOD2, NOX1	4	19	0.665557	7.168995936168103	0.01710594407285641	1.0	0.18667509421931558	0.17598387917378033
GOTERM_BP_DIRECT	GO:0032753~positive regulation of interleukin-4 production	H2-T23, CEBPB, NLRP3, HAVCR2	4	19	0.665557	7.168995936168103	0.01710594407285641	1.0	0.18667509421931558	0.17598387917378033
GOTERM_BP_DIRECT	GO:0051453~regulation of intracellular pH	SLC9A2, SLC9A3, CAR2, SLC9A4, TRP53	5	35	0.831947	4.864675813828356	0.01862327947217013	1.0	0.20246667229932883	0.1908710454581663
GOTERM_BP_DIRECT	GO:0016525~negative regulation of angiogenesis	CX3CR1, CXCL10, STAT1, LIF, CCL2, IL17F, PML	7	72	1.16473	3.310682151077631	0.01886524774115203	1.0	0.20432623587315413	0.19262410851492073
GOTERM_BP_DIRECT	GO:0022409~positive regulation of cell-cell adhesion	CCL2, CD47, ITGAL, RAP1GAP	4	20	0.665557	6.8105461393596975	0.01969525126719113	1.0	0.21172395112230466	0.19959814343914595
GOTERM_BP_DIRECT	GO:0061098~positive regulation of protein tyrosine kinase activity	GREM1, PTPN1, AGRN, GAS6	4	20	0.665557	6.8105461393596975	0.01969525126719113	1.0	0.21172395112230466	0.19959814343914595
GOTERM_BP_DIRECT	GO:0002931~response to ischemia	EGR1, MEF2C, TRP53, HK2, MAP2K6	5	36	0.831947	4.729545930110901	0.020479056441275227	1.0	0.2181725659185076	0.2056774345833622
GOTERM_BP_DIRECT	GO:0070059~intrinsic apoptotic signaling pathway in response to endoplasmic reticulum stress	CEBPB, TRP53, CASP4, TNFRSF10B, PML	5	36	0.831947	4.729545930110901	0.020479056441275227	1.0	0.2181725659185076	0.2056774345833622
GOTERM_BP_DIRECT	GO:0006633~fatty acid biosynthetic process	CH25H, FA2H, ACSM3, TBXAS1, PTGS2, PTGES, HACD4	7	74	1.16473	3.22120425510256	0.021312186839404307	1.0	0.2181725659185076	0.2056774345833622
GOTERM_BP_DIRECT	GO:0010042~response to manganese ion	ARG1, SOD2, PTGS2	3	8	0.499168	12.769774011299434	0.02135531537279387	1.0	0.2181725659185076	0.2056774345833622
GOTERM_BP_DIRECT	GO:0034351~negative regulation of glial cell apoptotic process	CCL12, CCL2, DLL1	3	8	0.499168	12.769774011299434	0.02135531537279387	1.0	0.2181725659185076	0.2056774345833622
GOTERM_BP_DIRECT	GO:0002489~antigen processing and presentation of endogenous peptide antigen via MHC class Ib via ER pathway, TAP-dependent	H2-T23, TAP2, TAP1	3	8	0.499168	12.769774011299434	0.02135531537279387	1.0	0.2181725659185076	0.2056774345833622
GOTERM_BP_DIRECT	GO:0051549~positive regulation of keratinocyte migration	FGF7, SERPINE1, HAS2	3	8	0.499168	12.769774011299434	0.02135531537279387	1.0	0.2181725659185076	0.2056774345833622
GOTERM_BP_DIRECT	GO:0007167~enzyme linked receptor protein signaling pathway	SYK, JAK2, GAS6	3	8	0.499168	12.769774011299434	0.02135531537279387	1.0	0.2181725659185076	0.2056774345833622
GOTERM_BP_DIRECT	GO:0060087~relaxation of vascular smooth muscle	GUCY1A3, RGS2, ADORA2B	3	8	0.499168	12.769774011299434	0.02135531537279387	1.0	0.2181725659185076	0.2056774345833622
GOTERM_BP_DIRECT	GO:1904628~cellular response to phorbol 13-acetate 12-myristate	CDK6, MYC, ZC3H12A	3	8	0.499168	12.769774011299434	0.02135531537279387	1.0	0.2181725659185076	0.2056774345833622
GOTERM_BP_DIRECT	GO:0015833~peptide transport	TAP2, TAP1, SLC15A3	3	8	0.499168	12.769774011299434	0.02135531537279387	1.0	0.2181725659185076	0.2056774345833622
GOTERM_BP_DIRECT	GO:0045646~regulation of erythrocyte differentiation	LYN, SPI1, CDK6	3	8	0.499168	12.769774011299434	0.02135531537279387	1.0	0.2181725659185076	0.2056774345833622
GOTERM_BP_DIRECT	GO:0050688~regulation of defense response to virus	TRAF3, IFIT1, GBP4	3	8	0.499168	12.769774011299434	0.02135531537279387	1.0	0.2181725659185076	0.2056774345833622
GOTERM_BP_DIRECT	GO:0043615~astrocyte cell migration	CCL12, CCL3, CCL2	3	8	0.499168	12.769774011299434	0.02135531537279387	1.0	0.2181725659185076	0.2056774345833622
GOTERM_BP_DIRECT	GO:0071549~cellular response to dexamethasone stimulus	IL6, ARG1, CCL2, AGTR2, JAK2	5	37	0.831947	4.601720364432229	0.022444531288046944	1.0	0.22812971263048526	0.21506431777313362
GOTERM_BP_DIRECT	GO:0090280~positive regulation of calcium ion import	LGALS3, CCL12, SERPINE1, CCL2	4	21	0.665557	6.4862344184378085	0.022488315996896154	1.0	0.22812971263048526	0.21506431777313362
GOTERM_BP_DIRECT	GO:0031100~organ regeneration	NR4A3, LIF, CCL2, ADM, GAS6, CXCL5	6	56	0.998336	3.648506860371267	0.02379646629481403	1.0	0.23971195592782943	0.22598322537312904
GOTERM_BP_DIRECT	GO:1901215~negative regulation of neuron death	IL6, ABCC1, CSF3, CCL5, NOS1AP, REL	6	56	0.998336	3.648506860371267	0.02379646629481403	1.0	0.23971195592782943	0.22598322537312904
GOTERM_BP_DIRECT	GO:0048662~negative regulation of smooth muscle cell proliferation	PTGIR, TRP53, IL12B, TNFAIP3, APOD	5	38	0.831947	4.480622460105065	0.024521082870543578	1.0	0.24615066114995138	0.23205317448221727
GOTERM_BP_DIRECT	GO:0001541~ovarian follicle development	LFNG, CEBPB, FGF7, MYC, KDR, ICAM1	6	57	0.998336	3.584497968084052	0.025477735299986124	1.0	0.2531833748559215	0.23868311215157337
GOTERM_BP_DIRECT	GO:0035924~cellular response to vascular endothelial growth factor stimulus	VCAM1, FLT1, KDR, GAS1	4	22	0.665557	6.19140558123609	0.025485310207642223	1.0	0.2531833748559215	0.23868311215157337
GOTERM_BP_DIRECT	GO:0030595~leukocyte chemotaxis	CCR1, CCL4, CCL3, CXCL2	4	22	0.665557	6.19140558123609	0.025485310207642223	1.0	0.2531833748559215	0.23868311215157337
GOTERM_BP_DIRECT	GO:0002481~antigen processing and presentation of exogenous protein antigen via MHC class Ib, TAP-dependent	H2-M3, TAP2, TAP1	3	9	0.499168	11.350910232266164	0.02693018516140766	1.0	0.2552166560855772	0.2405999437446816
GOTERM_BP_DIRECT	GO:0060426~lung vasculature development	LIF, TCF21, STRA6	3	9	0.499168	11.350910232266164	0.02693018516140766	1.0	0.2552166560855772	0.2405999437446816
GOTERM_BP_DIRECT	GO:0050795~regulation of behavior	HTR2B, HTR1B, HTR2A	3	9	0.499168	11.350910232266164	0.02693018516140766	1.0	0.2552166560855772	0.2405999437446816
GOTERM_BP_DIRECT	GO:0045410~positive regulation of interleukin-6 biosynthetic process	TLR1, IL1B, EREG	3	9	0.499168	11.350910232266164	0.02693018516140766	1.0	0.2552166560855772	0.2405999437446816
GOTERM_BP_DIRECT	GO:0071312~cellular response to alkaloid	DDC, HTR1B, ICAM1	3	9	0.499168	11.350910232266164	0.02693018516140766	1.0	0.2552166560855772	0.2405999437446816
GOTERM_BP_DIRECT	GO:0035234~ectopic germ cell programmed cell death	IL1A, IL1B, CASP4	3	9	0.499168	11.350910232266164	0.02693018516140766	1.0	0.2552166560855772	0.2405999437446816
GOTERM_BP_DIRECT	GO:0050671~positive regulation of lymphocyte proliferation	IL12B, TACR1, MYD88	3	9	0.499168	11.350910232266164	0.02693018516140766	1.0	0.2552166560855772	0.2405999437446816
GOTERM_BP_DIRECT	GO:0050665~hydrogen peroxide biosynthetic process	CYBB, SOD2, DUOX2	3	9	0.499168	11.350910232266164	0.02693018516140766	1.0	0.2552166560855772	0.2405999437446816
GOTERM_BP_DIRECT	GO:0098719~sodium ion import across plasma membrane	SLC9A2, SLC9A3, SLC9A4	3	9	0.499168	11.350910232266164	0.02693018516140766	1.0	0.2552166560855772	0.2405999437446816
GOTERM_BP_DIRECT	GO:0002606~positive regulation of dendritic cell antigen processing and presentation	SLC11A1, NOD1, NOD2	3	9	0.499168	11.350910232266164	0.02693018516140766	1.0	0.2552166560855772	0.2405999437446816
GOTERM_BP_DIRECT	GO:0042743~hydrogen peroxide metabolic process	DUOXA2, SOD2, NOX1	3	9	0.499168	11.350910232266164	0.02693018516140766	1.0	0.2552166560855772	0.2405999437446816
GOTERM_BP_DIRECT	GO:1900165~negative regulation of interleukin-6 secretion	CD84, ZC3H12A, GAS6	3	9	0.499168	11.350910232266164	0.02693018516140766	1.0	0.2552166560855772	0.2405999437446816
GOTERM_BP_DIRECT	GO:0034115~negative regulation of heterotypic cell-cell adhesion	IL10, IL1RN, TNFAIP3	3	9	0.499168	11.350910232266164	0.02693018516140766	1.0	0.2552166560855772	0.2405999437446816
GOTERM_BP_DIRECT	GO:0030816~positive regulation of cAMP metabolic process	CXCL10, CXCL9, CXCL11	3	9	0.499168	11.350910232266164	0.02693018516140766	1.0	0.2552166560855772	0.2405999437446816
GOTERM_BP_DIRECT	GO:0009611~response to wounding	IL6, ZFP36, MYC, CCL2, TNFAIP3, ADM	6	58	0.998336	3.5226962789791547	0.02723322775741808	1.0	0.2572423907184311	0.24250966094802456
GOTERM_BP_DIRECT	GO:0006874~cellular calcium ion homeostasis	CCR1, CD40, SLC24A4, CCL5, HTR2B, CCL3, CCL2, HTR2A	8	100	1.33111	2.724218455743879	0.027649559238608717	1.0	0.26032150381186836	0.24541242775183425
GOTERM_BP_DIRECT	GO:0007166~cell surface receptor signaling pathway	CD274, SYK, LAMA1, TACR1, OSMR, TNFRSF1B, ITGAL, ITPKB, IL12B, IL17F, AGTR2, FCGR2B, MYD88	13	219	2.16306	2.021394972869317	0.028286463847256554	1.0	0.2654504962343522	0.2502476736454358
GOTERM_BP_DIRECT	GO:0042130~negative regulation of T cell proliferation	CD274, CEBPB, SDC4, H2-M3, HAVCR2	5	40	0.831947	4.256591337099811	0.029011996596426268	1.0	0.2704969650301103	0.25500512218735844
GOTERM_BP_DIRECT	GO:0045787~positive regulation of cell cycle	IL10, NR4A3, TRP53, MYC, TRIM21	5	40	0.831947	4.256591337099811	0.029011996596426268	1.0	0.2704969650301103	0.25500512218735844
GOTERM_BP_DIRECT	GO:0007200~phospholipase C-activating G-protein coupled receptor signaling pathway	P2RY2, FPR1, HTR1B, FPR2, HTR2A, GPR84	6	60	0.998336	3.4052730696798497	0.030970375259570936	1.0	0.28689919975184525	0.27046797172024006
GOTERM_BP_DIRECT	GO:0006898~receptor-mediated endocytosis	IFITM3, SLC9A3, MARCO, MRC1, CD14, FCGR2B	6	60	0.998336	3.4052730696798497	0.030970375259570936	1.0	0.28689919975184525	0.27046797172024006
GOTERM_BP_DIRECT	GO:0007050~cell cycle arrest	BRINP1, IRF1, TRP53, MYC, IL12B, GAS1, PML	7	81	1.16473	2.9428285787356723	0.03153978235875077	1.0	0.2912375415883364	0.27455784899476626
GOTERM_BP_DIRECT	GO:0007267~cell-cell signaling	CCR1, GREM1, GJA1, GJC3, CCL5, CCL3, DLL1, EREG	8	103	1.33111	2.64487228712998	0.031797951519141526	1.0	0.29268338123529314	0.2759208828306338
GOTERM_BP_DIRECT	GO:0030574~collagen catabolic process	MMP11, MMP13, MMP3, MMP10	4	24	0.665557	5.675455116133082	0.03208881586162163	1.0	0.29269795242050434	0.2759346194981221
GOTERM_BP_DIRECT	GO:0071560~cellular response to transforming growth factor beta stimulus	CX3CR1, MEF2C, ARG1, SERPINE1, ANKRD1, RUNX1	6	61	0.998336	3.3494489209965734	0.032953589971195296	1.0	0.29269795242050434	0.2759346194981221
GOTERM_BP_DIRECT	GO:0002438~acute inflammatory response to antigenic stimulus	BDKRB2, SERPINB9, ICAM1	3	10	0.499168	10.215819209039546	0.03301868605923773	1.0	0.29269795242050434	0.2759346194981221
GOTERM_BP_DIRECT	GO:0002827~positive regulation of T-helper 1 type immune response	RIPK2, SLC11A1, IL12B	3	10	0.499168	10.215819209039546	0.03301868605923773	1.0	0.29269795242050434	0.2759346194981221
GOTERM_BP_DIRECT	GO:0010884~positive regulation of lipid storage	C3, ZC3H12A, IKBKE	3	10	0.499168	10.215819209039546	0.03301868605923773	1.0	0.29269795242050434	0.2759346194981221
GOTERM_BP_DIRECT	GO:0042347~negative regulation of NF-kappaB import into nucleus	ZC3H12A, NLRP3, LITAF	3	10	0.499168	10.215819209039546	0.03301868605923773	1.0	0.29269795242050434	0.2759346194981221
GOTERM_BP_DIRECT	GO:0010996~response to auditory stimulus	CXCL10, IL6, TACR1	3	10	0.499168	10.215819209039546	0.03301868605923773	1.0	0.29269795242050434	0.2759346194981221
GOTERM_BP_DIRECT	GO:0010838~positive regulation of keratinocyte proliferation	FGF7, HAS2, REG3G	3	10	0.499168	10.215819209039546	0.03301868605923773	1.0	0.29269795242050434	0.2759346194981221
GOTERM_BP_DIRECT	GO:0006809~nitric oxide biosynthetic process	NOS2, CYP1B1, SLC7A2	3	10	0.499168	10.215819209039546	0.03301868605923773	1.0	0.29269795242050434	0.2759346194981221
GOTERM_BP_DIRECT	GO:0060670~branching involved in labyrinthine layer morphogenesis	IL10, SOCS3, ADM	3	10	0.499168	10.215819209039546	0.03301868605923773	1.0	0.29269795242050434	0.2759346194981221
GOTERM_BP_DIRECT	GO:0034405~response to fluid shear stress	P2RX7, GJA1, CSF2	3	10	0.499168	10.215819209039546	0.03301868605923773	1.0	0.29269795242050434	0.2759346194981221
GOTERM_BP_DIRECT	GO:0046638~positive regulation of alpha-beta T cell differentiation	ITPKB, PNP, SYK	3	10	0.499168	10.215819209039546	0.03301868605923773	1.0	0.29269795242050434	0.2759346194981221
GOTERM_BP_DIRECT	GO:0030155~regulation of cell adhesion	LAMA1, JAK2, DLL1, PML, ICAM1	5	42	0.831947	4.0538965115236305	0.03395912673325748	1.0	0.30011117827765277	0.2829232767102065
GOTERM_BP_DIRECT	GO:0006468~protein phosphorylation	FLT1, LAMA1, KALRN, GRK5, CCL3, PIM1, KDR, STK38L, MAP3K8, JAK2, IKBKE, MAP2K6, LYN, MLKL, SYK, RIPK2, PLK2, EIF2AK2, PTK6, IRAK3, MERTK, P2RX7, MAPK11, HCK, CDK6, GAS6	26	576	4.32612	1.537102427286043	0.03425775692963401	1.0	0.3009042613240109	0.28367093847831093
GOTERM_BP_DIRECT	GO:0045893~positive regulation of transcription, DNA-templated	CEBPB, SPI1, TNF, FGF7, MYC, PIM1, CD38, CEP290, IL10, EGR1, MEF2C, STAT1, NFKB1, RUNX1, GREM1, NFKBIA, IL6, NR4A3, IRF1, TRP53, IL1B, BCL3, IRF7, REL, IRF8, AGTR2	26	576	4.32612	1.537102427286043	0.03425775692963401	1.0	0.3009042613240109	0.28367093847831093
GOTERM_BP_DIRECT	GO:2000377~regulation of reactive oxygen species metabolic process	CYP1B1, TNF, BIRC2, IER3	4	25	0.665557	5.448436911487758	0.03569285072426455	1.0	0.31066798470273765	0.29287547603354236
GOTERM_BP_DIRECT	GO:0001816~cytokine production	REL, RASGRP1, CXCL5, BATF	4	25	0.665557	5.448436911487758	0.03569285072426455	1.0	0.31066798470273765	0.29287547603354236
GOTERM_BP_DIRECT	GO:0033209~tumor necrosis factor-mediated signaling pathway	STAT1, TRAF3, JAK2, TNF	4	25	0.665557	5.448436911487758	0.03569285072426455	1.0	0.31066798470273765	0.29287547603354236
GOTERM_BP_DIRECT	GO:0043407~negative regulation of MAP kinase activity	LYN, PTPN1, RGS2, IL1B, IRAK3	5	43	0.831947	3.959619848464941	0.036605279314832505	1.0	0.31765002923503755	0.29945764644302736
GOTERM_BP_DIRECT	GO:0051091~positive regulation of sequence-specific DNA binding transcription factor activity	IL10, IL6, IL1B, TRIM25, TRIM15, JAK2, TRIM21, TNF	8	107	1.33111	2.5459985567699808	0.03794941337937566	1.0	0.3283251049428867	0.3095213415567096
GOTERM_BP_DIRECT	GO:0001782~B cell homeostasis	LYN, MEF2C, BCL2A1A, PIRB	4	26	0.665557	5.238881645661306	0.03949594835102067	1.0	0.33543345412014686	0.316222582919236
GOTERM_BP_DIRECT	GO:0070233~negative regulation of T cell apoptotic process	PNP, CCL5, SERPINB9	3	11	0.499168	9.287108371854135	0.03958603762611938	1.0	0.33543345412014686	0.316222582919236
GOTERM_BP_DIRECT	GO:0043303~mast cell degranulation	MILR1, NR4A3, RASGRP1	3	11	0.499168	9.287108371854135	0.03958603762611938	1.0	0.33543345412014686	0.316222582919236
GOTERM_BP_DIRECT	GO:0032727~positive regulation of interferon-alpha production	IFIH1, DDX58, IRF7	3	11	0.499168	9.287108371854135	0.03958603762611938	1.0	0.33543345412014686	0.316222582919236
GOTERM_BP_DIRECT	GO:0046641~positive regulation of alpha-beta T cell proliferation	SYK, RIPK2, CD80	3	11	0.499168	9.287108371854135	0.03958603762611938	1.0	0.33543345412014686	0.316222582919236
GOTERM_BP_DIRECT	GO:0042554~superoxide anion generation	CYBB, SOD2, NOX1	3	11	0.499168	9.287108371854135	0.03958603762611938	1.0	0.33543345412014686	0.316222582919236
GOTERM_BP_DIRECT	GO:0032495~response to muramyl dipeptide	NFKBIA, TNFAIP3, NOD2	3	11	0.499168	9.287108371854135	0.03958603762611938	1.0	0.33543345412014686	0.316222582919236
GOTERM_BP_DIRECT	GO:0018108~peptidyl-tyrosine phosphorylation	LYN, HCK, FLT1, SYK, KDR, JAK2	6	65	0.998336	3.143328987396784	0.041665416469363295	1.0	0.349965203639171	0.3299220732676114
GOTERM_BP_DIRECT	GO:0048146~positive regulation of fibroblast proliferation	CDK6, MYC, SERPINE1, GAS6, PML, EREG	6	65	0.998336	3.143328987396784	0.041665416469363295	1.0	0.349965203639171	0.3299220732676114
GOTERM_BP_DIRECT	GO:0071300~cellular response to retinoic acid	LYN, MEF2C, BRINP1, MYC, CCL2, PTK6	6	65	0.998336	3.143328987396784	0.041665416469363295	1.0	0.349965203639171	0.3299220732676114
GOTERM_BP_DIRECT	GO:0051781~positive regulation of cell division	IL1A, FGF7, IL1B, HTR2B, EREG	5	45	0.831947	3.7836367440887213	0.04224426351677152	1.0	0.3537957069529615	0.3335331968359054
GOTERM_BP_DIRECT	GO:0060135~maternal process involved in female pregnancy	ARG1, LIF, CCL2, HAVCR2	4	27	0.665557	5.044848992118295	0.04349571979221932	1.0	0.3621710078652713	0.34142882935164065
GOTERM_BP_DIRECT	GO:0006885~regulation of pH	SLC9A2, SLC9A3, CAR2, SLC9A4	4	27	0.665557	5.044848992118295	0.04349571979221932	1.0	0.3621710078652713	0.34142882935164065
GOTERM_BP_DIRECT	GO:0046777~protein autophosphorylation	LYN, HCK, FLT1, SYK, GRK5, PIM1, KDR, EIF2AK2, IRAK3, PTK6, JAK2	11	183	1.83028	2.0468854517201285	0.04362153482620522	1.0	0.3621718784850065	0.3414296501094333
GOTERM_BP_DIRECT	GO:0043524~negative regulation of neuron apoptotic process	REG3B, CEBPB, CCL12, MEF2C, NR4A3, KDR, CCL2, AGTR2, SOD2, JAK2	10	160	1.66389	2.1282956685499057	0.04633147368428402	1.0	0.37292184480408785	0.3515639467156899
GOTERM_BP_DIRECT	GO:0001938~positive regulation of endothelial cell proliferation	IL10, CCL11, ARG1, HTR2B, KDR, CCL2	6	67	0.998336	3.049498271355089	0.046495165394063925	1.0	0.37292184480408785	0.3515639467156899
GOTERM_BP_DIRECT	GO:0051259~protein oligomerization	P2RX7, GJA1, ZC3H12A, NOD2, RASGRP1, MALT1	6	67	0.998336	3.049498271355089	0.046495165394063925	1.0	0.37292184480408785	0.3515639467156899
GOTERM_BP_DIRECT	GO:0097028~dendritic cell differentiation	LYN, CSF2, GAS6	3	12	0.499168	8.513182674199623	0.04659905037468644	1.0	0.37292184480408785	0.3515639467156899
GOTERM_BP_DIRECT	GO:0007252~I-kappaB phosphorylation	SAA3, TLR3, TLR2	3	12	0.499168	8.513182674199623	0.04659905037468644	1.0	0.37292184480408785	0.3515639467156899
GOTERM_BP_DIRECT	GO:0032897~negative regulation of viral transcription	IFITM3, ZFP36, TRIM21	3	12	0.499168	8.513182674199623	0.04659905037468644	1.0	0.37292184480408785	0.3515639467156899
GOTERM_BP_DIRECT	GO:0033089~positive regulation of T cell differentiation in thymus	VNN1, IL2RG, RASGRP1	3	12	0.499168	8.513182674199623	0.04659905037468644	1.0	0.37292184480408785	0.3515639467156899
GOTERM_BP_DIRECT	GO:0043922~negative regulation by host of viral transcription	CCL5, CCL4, CCL3	3	12	0.499168	8.513182674199623	0.04659905037468644	1.0	0.37292184480408785	0.3515639467156899
GOTERM_BP_DIRECT	GO:0032740~positive regulation of interleukin-17 production	IL12B, NOD2, MYD88	3	12	0.499168	8.513182674199623	0.04659905037468644	1.0	0.37292184480408785	0.3515639467156899
GOTERM_BP_DIRECT	GO:1900017~positive regulation of cytokine production involved in inflammatory response	GBP5, IL17F, NOD2	3	12	0.499168	8.513182674199623	0.04659905037468644	1.0	0.37292184480408785	0.3515639467156899
GOTERM_BP_DIRECT	GO:0071318~cellular response to ATP	P2RY12, CCL2, PTGS2	3	12	0.499168	8.513182674199623	0.04659905037468644	1.0	0.37292184480408785	0.3515639467156899
GOTERM_BP_DIRECT	GO:0002031~G-protein coupled receptor internalization	HTR2B, HTR1B, ADM	3	12	0.499168	8.513182674199623	0.04659905037468644	1.0	0.37292184480408785	0.3515639467156899
GOTERM_BP_DIRECT	GO:0031669~cellular response to nutrient levels	IL6, LCN2, ICAM1	3	12	0.499168	8.513182674199623	0.04659905037468644	1.0	0.37292184480408785	0.3515639467156899
GOTERM_BP_DIRECT	GO:0043113~receptor clustering	DLG3, MADCAM1, AGRN, ITGAL	4	28	0.665557	4.864675813828356	0.04768938544367856	1.0	0.3784934420474874	0.35681644866399714
GOTERM_BP_DIRECT	GO:0045765~regulation of angiogenesis	SP100, ADORA2B, SERPINE1, ENPP2	4	28	0.665557	4.864675813828356	0.04768938544367856	1.0	0.3784934420474874	0.35681644866399714
GOTERM_BP_DIRECT	GO:0016032~viral process	ZBP1, VCAM1, TRP53, PML	4	28	0.665557	4.864675813828356	0.04768938544367856	1.0	0.3784934420474874	0.35681644866399714
GOTERM_BP_DIRECT	GO:0030198~extracellular matrix organization	LGALS3, MMP11, LAMA1, BCL3, TNFRSF11B, TNF, NOX1, NFKB2	8	114	1.33111	2.3896653120560343	0.05049355154464057	1.0	0.3996481373629382	0.37675957691001044
GOTERM_BP_DIRECT	GO:0009725~response to hormone	LYN, HCLS1, CD38, TIMP1, TACR1	5	48	0.831947	3.547159447583176	0.051569036947895136	1.0	0.403292063334399	0.3801948087525955
GOTERM_BP_DIRECT	GO:0030218~erythrocyte differentiation	LYN, SPI1, HCLS1, ADAR, JAK2	5	48	0.831947	3.547159447583176	0.051569036947895136	1.0	0.403292063334399	0.3801948087525955
GOTERM_BP_DIRECT	GO:0040008~regulation of growth	OGFR, SOCS3, SOCS1, GAS6, DLL1, MNDAL	6	69	0.998336	2.9611070171129126	0.05164394010117592	1.0	0.403292063334399	0.3801948087525955
GOTERM_BP_DIRECT	GO:0043525~positive regulation of neuron apoptotic process	EGR1, IL1B, TRP53, CCL3, AGRN, TNF	6	69	0.998336	2.9611070171129126	0.05164394010117592	1.0	0.403292063334399	0.3801948087525955
GOTERM_BP_DIRECT	GO:0097421~liver regeneration	NFKBIA, IL10, CEBPB, MYC	4	29	0.665557	4.696928371972206	0.052073810329884215	1.0	0.403292063334399	0.3801948087525955
GOTERM_BP_DIRECT	GO:2000378~negative regulation of reactive oxygen species metabolic process	TRIM30A, TRP53, HK2, BIRC3	4	29	0.665557	4.696928371972206	0.052073810329884215	1.0	0.403292063334399	0.3801948087525955
GOTERM_BP_DIRECT	GO:0045840~positive regulation of mitotic nuclear division	IL1A, IL1B, TNF, EREG	4	29	0.665557	4.696928371972206	0.052073810329884215	1.0	0.403292063334399	0.3801948087525955
GOTERM_BP_DIRECT	GO:0045930~negative regulation of mitotic cell cycle	BRINP1, TRP53, GAS1, TNF	4	29	0.665557	4.696928371972206	0.052073810329884215	1.0	0.403292063334399	0.3801948087525955
GOTERM_BP_DIRECT	GO:0045651~positive regulation of macrophage differentiation	CSF1, LIF, HCLS1	3	13	0.499168	7.85832246849196	0.05402606267947898	1.0	0.41192793004387745	0.3883360839983239
GOTERM_BP_DIRECT	GO:0033197~response to vitamin E	MEF2C, ARG1, EIF2AK2	3	13	0.499168	7.85832246849196	0.05402606267947898	1.0	0.41192793004387745	0.3883360839983239
GOTERM_BP_DIRECT	GO:0045078~positive regulation of interferon-gamma biosynthetic process	IL12B, IL27, TLR3	3	13	0.499168	7.85832246849196	0.05402606267947898	1.0	0.41192793004387745	0.3883360839983239
GOTERM_BP_DIRECT	GO:0045744~negative regulation of G-protein coupled receptor protein signaling pathway	RGS2, CCL5, PLEK	3	13	0.499168	7.85832246849196	0.05402606267947898	1.0	0.41192793004387745	0.3883360839983239
GOTERM_BP_DIRECT	GO:0007229~integrin-mediated signaling pathway	SYK, ITGA2, PLEK, MADCAM1, CD47, ITGAL, ITGA9	7	93	1.16473	2.563108762124618	0.055586450650001645	1.0	0.41192793004387745	0.3883360839983239
GOTERM_BP_DIRECT	GO:0010466~negative regulation of peptidase activity	SERPINB2, SERPINA3F, SERPINE1, SERPING1, TIMP1, SERPINA3N, SERPINA3G, WFDC2	8	117	1.33111	2.3283918425161363	0.05658446167947432	1.0	0.41192793004387745	0.3883360839983239
GOTERM_BP_DIRECT	GO:0009314~response to radiation	IL1R1, MYC, SOD2, JUNB	4	30	0.665557	4.540364092906466	0.0566455373808759	1.0	0.41192793004387745	0.3883360839983239
GOTERM_BP_DIRECT	GO:0051928~positive regulation of calcium ion transport	CCR1, CCL5, CCL4, CCL3	4	30	0.665557	4.540364092906466	0.0566455373808759	1.0	0.41192793004387745	0.3883360839983239
GOTERM_BP_DIRECT	GO:0051602~response to electrical stimulus	P2RX7, IL6, CD14, SOD2	4	30	0.665557	4.540364092906466	0.0566455373808759	1.0	0.41192793004387745	0.3883360839983239
GOTERM_BP_DIRECT	GO:0090200~positive regulation of release of cytochrome c from mitochondria	TRP53, TNFSF10, PLAUR, FAS	4	30	0.665557	4.540364092906466	0.0566455373808759	1.0	0.41192793004387745	0.3883360839983239
GOTERM_BP_DIRECT	GO:0042517~positive regulation of tyrosine phosphorylation of Stat3 protein	IL6, LIF, IL12B, JAK2	4	30	0.665557	4.540364092906466	0.0566455373808759	1.0	0.41192793004387745	0.3883360839983239
GOTERM_BP_DIRECT	GO:0033552~response to vitamin B3	TRP53, CCL2	2	2	0.332779	34.05273069679849	0.05776427759032506	1.0	0.41192793004387745	0.3883360839983239
GOTERM_BP_DIRECT	GO:1901253~negative regulation of intracellular transport of viral material	BST2, TRIM15	2	2	0.332779	34.05273069679849	0.05776427759032506	1.0	0.41192793004387745	0.3883360839983239
GOTERM_BP_DIRECT	GO:0002268~follicular dendritic cell differentiation	BCL3, NFKB2	2	2	0.332779	34.05273069679849	0.05776427759032506	1.0	0.41192793004387745	0.3883360839983239
GOTERM_BP_DIRECT	GO:0002367~cytokine production involved in immune response	NOD2, MR1	2	2	0.332779	34.05273069679849	0.05776427759032506	1.0	0.41192793004387745	0.3883360839983239
GOTERM_BP_DIRECT	GO:1900155~negative regulation of bone trabecula formation	GREM1, CHAD	2	2	0.332779	34.05273069679849	0.05776427759032506	1.0	0.41192793004387745	0.3883360839983239
GOTERM_BP_DIRECT	GO:0042495~detection of triacyl bacterial lipopeptide	TLR1, TLR2	2	2	0.332779	34.05273069679849	0.05776427759032506	1.0	0.41192793004387745	0.3883360839983239
GOTERM_BP_DIRECT	GO:0034124~regulation of MyD88-dependent toll-like receptor signaling pathway	IRF1, IRF7	2	2	0.332779	34.05273069679849	0.05776427759032506	1.0	0.41192793004387745	0.3883360839983239
GOTERM_BP_DIRECT	GO:0010963~regulation of L-arginine import	ARG2, ARG1	2	2	0.332779	34.05273069679849	0.05776427759032506	1.0	0.41192793004387745	0.3883360839983239
GOTERM_BP_DIRECT	GO:0032687~negative regulation of interferon-alpha production	GBP4, HAVCR2	2	2	0.332779	34.05273069679849	0.05776427759032506	1.0	0.41192793004387745	0.3883360839983239
GOTERM_BP_DIRECT	GO:2000098~negative regulation of smooth muscle cell-matrix adhesion	SERPINE1, APOD	2	2	0.332779	34.05273069679849	0.05776427759032506	1.0	0.41192793004387745	0.3883360839983239
GOTERM_BP_DIRECT	GO:2001189~negative regulation of T cell activation via T cell receptor contact with antigen bound to MHC molecule on antigen presenting cell	LGALS3, HAVCR2	2	2	0.332779	34.05273069679849	0.05776427759032506	1.0	0.41192793004387745	0.3883360839983239
GOTERM_BP_DIRECT	GO:1902524~positive regulation of protein K48-linked ubiquitination	NMI, BIRC2	2	2	0.332779	34.05273069679849	0.05776427759032506	1.0	0.41192793004387745	0.3883360839983239
GOTERM_BP_DIRECT	GO:0048285~organelle fission	MX2, MX1	2	2	0.332779	34.05273069679849	0.05776427759032506	1.0	0.41192793004387745	0.3883360839983239
GOTERM_BP_DIRECT	GO:0032701~negative regulation of interleukin-18 production	CD84, NOD2	2	2	0.332779	34.05273069679849	0.05776427759032506	1.0	0.41192793004387745	0.3883360839983239
GOTERM_BP_DIRECT	GO:0010819~regulation of T cell chemotaxis	CXCL10, LGALS9	2	2	0.332779	34.05273069679849	0.05776427759032506	1.0	0.41192793004387745	0.3883360839983239
GOTERM_BP_DIRECT	GO:0070427~nucleotide-binding oligomerization domain containing 1 signaling pathway	NFKBIA, RIPK2	2	2	0.332779	34.05273069679849	0.05776427759032506	1.0	0.41192793004387745	0.3883360839983239
GOTERM_BP_DIRECT	GO:0019547~arginine catabolic process to ornithine	ARG2, ARG1	2	2	0.332779	34.05273069679849	0.05776427759032506	1.0	0.41192793004387745	0.3883360839983239
GOTERM_BP_DIRECT	GO:0070230~positive regulation of lymphocyte apoptotic process	P2RX7, FAS	2	2	0.332779	34.05273069679849	0.05776427759032506	1.0	0.41192793004387745	0.3883360839983239
GOTERM_BP_DIRECT	GO:0019060~intracellular transport of viral protein in host cell	TAP2, TAP1	2	2	0.332779	34.05273069679849	0.05776427759032506	1.0	0.41192793004387745	0.3883360839983239
GOTERM_BP_DIRECT	GO:2000521~negative regulation of immunological synapse formation	LGALS3, HAVCR2	2	2	0.332779	34.05273069679849	0.05776427759032506	1.0	0.41192793004387745	0.3883360839983239
GOTERM_BP_DIRECT	GO:0046967~cytosol to ER transport	TAP2, TAP1	2	2	0.332779	34.05273069679849	0.05776427759032506	1.0	0.41192793004387745	0.3883360839983239
GOTERM_BP_DIRECT	GO:0046677~response to antibiotic	IL6, TRP53, CCL2, JAK2	4	31	0.665557	4.3939007350707735	0.06140081874185738	1.0	0.42578603736475645	0.40140051283675066
GOTERM_BP_DIRECT	GO:2000379~positive regulation of reactive oxygen species metabolic process	TRP53, ZC3H12A, CYP1B1, NOX1	4	31	0.665557	4.3939007350707735	0.06140081874185738	1.0	0.42578603736475645	0.40140051283675066
GOTERM_BP_DIRECT	GO:0030330~DNA damage response, signal transduction by p53 class mediator	TRP53, BCL3, BATF	3	14	0.499168	7.297013720742534	0.06183687999393935	1.0	0.42578603736475645	0.40140051283675066
GOTERM_BP_DIRECT	GO:2000279~negative regulation of DNA biosynthetic process	GJA1, TRP53, ANKRD1	3	14	0.499168	7.297013720742534	0.06183687999393935	1.0	0.42578603736475645	0.40140051283675066
GOTERM_BP_DIRECT	GO:0001817~regulation of cytokine production	LYN, TRAF3, LITAF	3	14	0.499168	7.297013720742534	0.06183687999393935	1.0	0.42578603736475645	0.40140051283675066
GOTERM_BP_DIRECT	GO:0042523~positive regulation of tyrosine phosphorylation of Stat5 protein	CSF2, IL12B, JAK2	3	14	0.499168	7.297013720742534	0.06183687999393935	1.0	0.42578603736475645	0.40140051283675066
GOTERM_BP_DIRECT	GO:0001775~cell activation	CCL3, TIMP1, TNF	3	14	0.499168	7.297013720742534	0.06183687999393935	1.0	0.42578603736475645	0.40140051283675066
GOTERM_BP_DIRECT	GO:0034122~negative regulation of toll-like receptor signaling pathway	TRIM30A, IRAK3, PIK3AP1	3	14	0.499168	7.297013720742534	0.06183687999393935	1.0	0.42578603736475645	0.40140051283675066
GOTERM_BP_DIRECT	GO:0061014~positive regulation of mRNA catabolic process	ZFP36, ZC3H12A, ZC3HAV1	3	14	0.499168	7.297013720742534	0.06183687999393935	1.0	0.42578603736475645	0.40140051283675066
GOTERM_BP_DIRECT	GO:0033160~positive regulation of protein import into nucleus, translocation	IL6, TMEM173, JAK2	3	14	0.499168	7.297013720742534	0.06183687999393935	1.0	0.42578603736475645	0.40140051283675066
GOTERM_BP_DIRECT	GO:0045821~positive regulation of glycolytic process	P2RX7, MYC, HTR2A	3	14	0.499168	7.297013720742534	0.06183687999393935	1.0	0.42578603736475645	0.40140051283675066
GOTERM_BP_DIRECT	GO:0060444~branching involved in mammary gland duct morphogenesis	CCL11, CSF1, PML	3	14	0.499168	7.297013720742534	0.06183687999393935	1.0	0.42578603736475645	0.40140051283675066
GOTERM_BP_DIRECT	GO:0032703~negative regulation of interleukin-2 production	TNFAIP3, NOD2, HAVCR2	3	14	0.499168	7.297013720742534	0.06183687999393935	1.0	0.42578603736475645	0.40140051283675066
GOTERM_BP_DIRECT	GO:0097190~apoptotic signaling pathway	CD40, DAXX, FAS, TNFRSF11B, TNF	5	51	0.831947	3.338503009490048	0.06192445319536028	1.0	0.42578603736475645	0.40140051283675066
GOTERM_BP_DIRECT	GO:0050852~T cell receptor signaling pathway	RIPK2, PDE4B, LCP2, BCL2A1D, MALT1	5	51	0.831947	3.338503009490048	0.06192445319536028	1.0	0.42578603736475645	0.40140051283675066
GOTERM_BP_DIRECT	GO:0051897~positive regulation of protein kinase B signaling	IL6, CSF3, CHIL1, HCLS1, GAS6, TNF, PIK3R5	7	97	1.16473	2.4574135554390666	0.06552361906160074	1.0	0.44892998095132963	0.4232189615632806
GOTERM_BP_DIRECT	GO:0031532~actin cytoskeleton reorganization	PTPN1, FGF7, GPR65, PLEK, MICALL2	5	52	0.831947	3.2743010285383165	0.06560205552950704	1.0	0.44892998095132963	0.4232189615632806
GOTERM_BP_DIRECT	GO:2001238~positive regulation of extrinsic apoptotic signaling pathway	TNFSF10, FAS, AGTR2, PML	4	32	0.665557	4.256591337099811	0.06633564529083916	1.0	0.44967763313625325	0.42392379437628036
GOTERM_BP_DIRECT	GO:0048678~response to axon injury	LYN, ARG1, APOD, SOD2	4	32	0.665557	4.256591337099811	0.06633564529083916	1.0	0.44967763313625325	0.42392379437628036
GOTERM_BP_DIRECT	GO:0042157~lipoprotein metabolic process	APOBEC1, APOL9A, OLR1, APOL7C	4	32	0.665557	4.256591337099811	0.06633564529083916	1.0	0.44967763313625325	0.42392379437628036
GOTERM_BP_DIRECT	GO:0043388~positive regulation of DNA binding	MYC, ITGA2, PLAUR, JAK2	4	32	0.665557	4.256591337099811	0.06633564529083916	1.0	0.44967763313625325	0.42392379437628036
GOTERM_BP_DIRECT	GO:0002244~hematopoietic progenitor cell differentiation	CDK6, CEBPD, PLEK, RRS1, PLD4, ADAR, HERC6	7	98	1.16473	2.4323379069141784	0.06816006862306215	1.0	0.46096046409164804	0.43456043751229295
GOTERM_BP_DIRECT	GO:0006693~prostaglandin metabolic process	TBXAS1, PTGS2, PTGES	3	15	0.499168	6.810546139359699	0.07000271631805108	1.0	0.46684681877848416	0.4401096701847841
GOTERM_BP_DIRECT	GO:0030502~negative regulation of bone mineralization	CCR1, SRGN, GREM1	3	15	0.499168	6.810546139359699	0.07000271631805108	1.0	0.46684681877848416	0.4401096701847841
GOTERM_BP_DIRECT	GO:0060445~branching involved in salivary gland morphogenesis	IL6, FGF7, LAMA1	3	15	0.499168	6.810546139359699	0.07000271631805108	1.0	0.46684681877848416	0.4401096701847841
GOTERM_BP_DIRECT	GO:0051044~positive regulation of membrane protein ectodomain proteolysis	IL1B, TNFRSF1B, TNF	3	15	0.499168	6.810546139359699	0.07000271631805108	1.0	0.46684681877848416	0.4401096701847841
GOTERM_BP_DIRECT	GO:0007202~activation of phospholipase C activity	HTR2B, HTR2A, SELE	3	15	0.499168	6.810546139359699	0.07000271631805108	1.0	0.46684681877848416	0.4401096701847841
GOTERM_BP_DIRECT	GO:0050710~negative regulation of cytokine secretion	SRGN, IL6, LRRC32	3	15	0.499168	6.810546139359699	0.07000271631805108	1.0	0.46684681877848416	0.4401096701847841
GOTERM_BP_DIRECT	GO:0051281~positive regulation of release of sequestered calcium ion into cytosol	CXCL10, CXCL9, CXCL11, BDKRB1	4	33	0.665557	4.12760372082406	0.07144577437883545	1.0	0.4753701523912816	0.4481448573046584
GOTERM_BP_DIRECT	GO:0030334~regulation of cell migration	LAMA1, DDX58, MMP3, ENPP2, LDB2, MMP10	6	77	0.998336	2.6534595348154673	0.07543030597320663	1.0	0.5007251417253648	0.47204772125168015
GOTERM_BP_DIRECT	GO:0050853~B cell receptor signaling pathway	LYN, MEF2C, SYK, KLHL6, CD38	5	55	0.831947	3.0957027906180445	0.07729798938271173	1.0	0.5108783484580036	0.4816194357556189
GOTERM_BP_DIRECT	GO:0001516~prostaglandin biosynthetic process	TBXAS1, PTGS2, PTGES	3	16	0.499168	6.384887005649717	0.07849613783138329	1.0	0.5108783484580036	0.4816194357556189
GOTERM_BP_DIRECT	GO:0043306~positive regulation of mast cell degranulation	SYK, ADORA2B, IL4RA	3	16	0.499168	6.384887005649717	0.07849613783138329	1.0	0.5108783484580036	0.4816194357556189
GOTERM_BP_DIRECT	GO:0033280~response to vitamin D	CXCL10, TRIM25, PTGS2	3	16	0.499168	6.384887005649717	0.07849613783138329	1.0	0.5108783484580036	0.4816194357556189
GOTERM_BP_DIRECT	GO:0050995~negative regulation of lipid catabolic process	HCAR2, IL1B, TNF	3	16	0.499168	6.384887005649717	0.07849613783138329	1.0	0.5108783484580036	0.4816194357556189
GOTERM_BP_DIRECT	GO:0010759~positive regulation of macrophage chemotaxis	CSF1, CCL5, CCL2	3	16	0.499168	6.384887005649717	0.07849613783138329	1.0	0.5108783484580036	0.4816194357556189
GOTERM_BP_DIRECT	GO:0007009~plasma membrane organization	P2RX7, AGRN, A4GALT	3	16	0.499168	6.384887005649717	0.07849613783138329	1.0	0.5108783484580036	0.4816194357556189
GOTERM_BP_DIRECT	GO:0007160~cell-matrix adhesion	FGA, VCAM1, TNN, ITGA2, MADCAM1, ITGAL	6	78	0.998336	2.619440822830653	0.0787590510232524	1.0	0.5108783484580036	0.4816194357556189
GOTERM_BP_DIRECT	GO:0045785~positive regulation of cell adhesion	CCL5, ITGA2, IL12B, CCL2, TNF	5	56	0.831947	3.0404223836427224	0.08141349116055864	1.0	0.5108783484580036	0.4816194357556189
GOTERM_BP_DIRECT	GO:0031069~hair follicle morphogenesis	FOXQ1, FGF7, SOSTDC1, RUNX1	4	35	0.665557	3.8917406510626846	0.08217395682024652	1.0	0.5108783484580036	0.4816194357556189
GOTERM_BP_DIRECT	GO:0048514~blood vessel morphogenesis	GJA1, FLT1, SYK, CYP1B1	4	35	0.665557	3.8917406510626846	0.08217395682024652	1.0	0.5108783484580036	0.4816194357556189
GOTERM_BP_DIRECT	GO:0030282~bone mineralization	SBNO2, MMP13, PTGS2, DUOX2	4	35	0.665557	3.8917406510626846	0.08217395682024652	1.0	0.5108783484580036	0.4816194357556189
GOTERM_BP_DIRECT	GO:0042510~regulation of tyrosine phosphorylation of Stat1 protein	SOCS1, IL12B	2	3	0.332779	22.70182046453233	0.08538512564854231	1.0	0.5108783484580036	0.4816194357556189
GOTERM_BP_DIRECT	GO:0045408~regulation of interleukin-6 biosynthetic process	CEBPB, IL17F	2	3	0.332779	22.70182046453233	0.08538512564854231	1.0	0.5108783484580036	0.4816194357556189
GOTERM_BP_DIRECT	GO:0002638~negative regulation of immunoglobulin production	FCGR2B, IL13RA2	2	3	0.332779	22.70182046453233	0.08538512564854231	1.0	0.5108783484580036	0.4816194357556189
GOTERM_BP_DIRECT	GO:0002826~negative regulation of T-helper 1 type immune response	IL1RL1, HAVCR2	2	3	0.332779	22.70182046453233	0.08538512564854231	1.0	0.5108783484580036	0.4816194357556189
GOTERM_BP_DIRECT	GO:0050711~negative regulation of interleukin-1 secretion	GAS6, PML	2	3	0.332779	22.70182046453233	0.08538512564854231	1.0	0.5108783484580036	0.4816194357556189
GOTERM_BP_DIRECT	GO:0034021~response to silicon dioxide	CSF2, SOD2	2	3	0.332779	22.70182046453233	0.08538512564854231	1.0	0.5108783484580036	0.4816194357556189
GOTERM_BP_DIRECT	GO:0070423~nucleotide-binding oligomerization domain containing signaling pathway	RIPK2, NOD2	2	3	0.332779	22.70182046453233	0.08538512564854231	1.0	0.5108783484580036	0.4816194357556189
GOTERM_BP_DIRECT	GO:1902036~regulation of hematopoietic stem cell differentiation	CDK6, EIF2AK2	2	3	0.332779	22.70182046453233	0.08538512564854231	1.0	0.5108783484580036	0.4816194357556189
GOTERM_BP_DIRECT	GO:1901740~negative regulation of myoblast fusion	CXCL10, IL1F9	2	3	0.332779	22.70182046453233	0.08538512564854231	1.0	0.5108783484580036	0.4816194357556189
GOTERM_BP_DIRECT	GO:0032608~interferon-beta production	IRF7, TMEM173	2	3	0.332779	22.70182046453233	0.08538512564854231	1.0	0.5108783484580036	0.4816194357556189
GOTERM_BP_DIRECT	GO:0010893~positive regulation of steroid biosynthetic process	IL1A, ADORA2B	2	3	0.332779	22.70182046453233	0.08538512564854231	1.0	0.5108783484580036	0.4816194357556189
GOTERM_BP_DIRECT	GO:0060559~positive regulation of calcidiol 1-monooxygenase activity	IL1B, TNF	2	3	0.332779	22.70182046453233	0.08538512564854231	1.0	0.5108783484580036	0.4816194357556189
GOTERM_BP_DIRECT	GO:0002291~T cell activation via T cell receptor contact with antigen bound to MHC molecule on antigen presenting cell	ITGAL, ICAM1	2	3	0.332779	22.70182046453233	0.08538512564854231	1.0	0.5108783484580036	0.4816194357556189
GOTERM_BP_DIRECT	GO:0002768~immune response-regulating cell surface receptor signaling pathway	LYN, CD40	2	3	0.332779	22.70182046453233	0.08538512564854231	1.0	0.5108783484580036	0.4816194357556189
GOTERM_BP_DIRECT	GO:2000660~negative regulation of interleukin-1-mediated signaling pathway	IL6, IL1RN	2	3	0.332779	22.70182046453233	0.08538512564854231	1.0	0.5108783484580036	0.4816194357556189
GOTERM_BP_DIRECT	GO:0032800~receptor biosynthetic process	IL10, TNF	2	3	0.332779	22.70182046453233	0.08538512564854231	1.0	0.5108783484580036	0.4816194357556189
GOTERM_BP_DIRECT	GO:0038094~Fc-gamma receptor signaling pathway	CLEC4D, CLEC4E	2	3	0.332779	22.70182046453233	0.08538512564854231	1.0	0.5108783484580036	0.4816194357556189
GOTERM_BP_DIRECT	GO:0007208~phospholipase C-activating serotonin receptor signaling pathway	HTR2B, HTR2A	2	3	0.332779	22.70182046453233	0.08538512564854231	1.0	0.5108783484580036	0.4816194357556189
GOTERM_BP_DIRECT	GO:0043101~purine-containing compound salvage	PNP, PNP2	2	3	0.332779	22.70182046453233	0.08538512564854231	1.0	0.5108783484580036	0.4816194357556189
GOTERM_BP_DIRECT	GO:0070487~monocyte aggregation	IL1B, CD44	2	3	0.332779	22.70182046453233	0.08538512564854231	1.0	0.5108783484580036	0.4816194357556189
GOTERM_BP_DIRECT	GO:0002282~microglial cell activation involved in immune response	CX3CR1, TLR3	2	3	0.332779	22.70182046453233	0.08538512564854231	1.0	0.5108783484580036	0.4816194357556189
GOTERM_BP_DIRECT	GO:1902033~regulation of hematopoietic stem cell proliferation	PIM1, EIF2AK2	2	3	0.332779	22.70182046453233	0.08538512564854231	1.0	0.5108783484580036	0.4816194357556189
GOTERM_BP_DIRECT	GO:0002476~antigen processing and presentation of endogenous peptide antigen via MHC class Ib	H2-T23, H2-M3	2	3	0.332779	22.70182046453233	0.08538512564854231	1.0	0.5108783484580036	0.4816194357556189
GOTERM_BP_DIRECT	GO:0002238~response to molecule of fungal origin	MYD88, TLR2	2	3	0.332779	22.70182046453233	0.08538512564854231	1.0	0.5108783484580036	0.4816194357556189
GOTERM_BP_DIRECT	GO:0019724~B cell mediated immunity	FAS, PIRB	2	3	0.332779	22.70182046453233	0.08538512564854231	1.0	0.5108783484580036	0.4816194357556189
GOTERM_BP_DIRECT	GO:0033031~positive regulation of neutrophil apoptotic process	HCAR2, CD44	2	3	0.332779	22.70182046453233	0.08538512564854231	1.0	0.5108783484580036	0.4816194357556189
GOTERM_BP_DIRECT	GO:0032493~response to bacterial lipoprotein	TLR1, TLR2	2	3	0.332779	22.70182046453233	0.08538512564854231	1.0	0.5108783484580036	0.4816194357556189
GOTERM_BP_DIRECT	GO:0001781~neutrophil apoptotic process	HCAR2, IL6	2	3	0.332779	22.70182046453233	0.08538512564854231	1.0	0.5108783484580036	0.4816194357556189
GOTERM_BP_DIRECT	GO:0034136~negative regulation of toll-like receptor 2 signaling pathway	LYN, NOD2	2	3	0.332779	22.70182046453233	0.08538512564854231	1.0	0.5108783484580036	0.4816194357556189
GOTERM_BP_DIRECT	GO:1904996~positive regulation of leukocyte adhesion to vascular endothelial cell	TNF, ICAM1	2	3	0.332779	22.70182046453233	0.08538512564854231	1.0	0.5108783484580036	0.4816194357556189
GOTERM_BP_DIRECT	GO:0043242~negative regulation of protein complex disassembly	IRAK3, TNF	2	3	0.332779	22.70182046453233	0.08538512564854231	1.0	0.5108783484580036	0.4816194357556189
GOTERM_BP_DIRECT	GO:0032741~positive regulation of interleukin-18 production	TNF, TLR2	2	3	0.332779	22.70182046453233	0.08538512564854231	1.0	0.5108783484580036	0.4816194357556189
GOTERM_BP_DIRECT	GO:0070671~response to interleukin-12	RIPK2, JAK2	2	3	0.332779	22.70182046453233	0.08538512564854231	1.0	0.5108783484580036	0.4816194357556189
GOTERM_BP_DIRECT	GO:2000502~negative regulation of natural killer cell chemotaxis	CCL12, CCL2	2	3	0.332779	22.70182046453233	0.08538512564854231	1.0	0.5108783484580036	0.4816194357556189
GOTERM_BP_DIRECT	GO:0009408~response to heat	IL6, CCL2, TACR1, CD14, CXCL2	5	57	0.831947	2.987081640070043	0.08563505763783433	1.0	0.5108783484580036	0.4816194357556189
GOTERM_BP_DIRECT	GO:0070301~cellular response to hydrogen peroxide	IL6, ARG1, LCN2, CYP1B1, TNFAIP3	5	57	0.831947	2.987081640070043	0.08563505763783433	1.0	0.5108783484580036	0.4816194357556189
GOTERM_BP_DIRECT	GO:0060548~negative regulation of cell death	REG3B, CCL5, MYC, HTR2B, TNFAIP3, JAK2	6	80	0.998336	2.5539548022598866	0.08564881718334459	1.0	0.5108783484580036	0.4816194357556189
GOTERM_BP_DIRECT	GO:0006182~cGMP biosynthetic process	GUCY1A3, GUCY1B3, HTR2B	3	17	0.499168	6.0093054170820865	0.08729100857665846	1.0	0.5153389256339201	0.4858245477340254
GOTERM_BP_DIRECT	GO:0071354~cellular response to interleukin-6	SBNO2, CCL2, NFKB1	3	17	0.499168	6.0093054170820865	0.08729100857665846	1.0	0.5153389256339201	0.4858245477340254
GOTERM_BP_DIRECT	GO:0043122~regulation of I-kappaB kinase/NF-kappaB signaling	IL1B, PIK3AP1, TNF	3	17	0.499168	6.0093054170820865	0.08729100857665846	1.0	0.5153389256339201	0.4858245477340254
GOTERM_BP_DIRECT	GO:0050870~positive regulation of T cell activation	CCL2, CD47, MALT1	3	17	0.499168	6.0093054170820865	0.08729100857665846	1.0	0.5153389256339201	0.4858245477340254
GOTERM_BP_DIRECT	GO:0035994~response to muscle stretch	NFKBIA, ANKRD1, NFKB1	3	17	0.499168	6.0093054170820865	0.08729100857665846	1.0	0.5153389256339201	0.4858245477340254
GOTERM_BP_DIRECT	GO:0048666~neuron development	MEF2C, PBX3, LIF, SOD2, RUNX1	5	58	0.831947	2.9355802324826286	0.08996111911272751	1.0	0.5300163275332678	0.49966134869155
GOTERM_BP_DIRECT	GO:0030336~negative regulation of cell migration	CX3CR1, BST2, CLIC4, IL1RN, IFITM1, SERPINE1, CYP1B1	7	106	1.16473	2.24876523469424	0.09142721253055881	1.0	0.5375546924500815	0.506767978026526
GOTERM_BP_DIRECT	GO:0051209~release of sequestered calcium ion into cytosol	P2RX7, HTR2B, HTR1B, HTR2A	4	37	0.665557	3.681376291545783	0.09354770643627852	1.0	0.5466753392351287	0.5153662691296804
GOTERM_BP_DIRECT	GO:0002053~positive regulation of mesenchymal cell proliferation	STAT1, MYC, KDR, GAS1	4	37	0.665557	3.681376291545783	0.09354770643627852	1.0	0.5466753392351287	0.5153662691296804
GOTERM_BP_DIRECT	GO:0008219~cell death	BRINP1, OLR1, SUSD6, HTR2A	4	37	0.665557	3.681376291545783	0.09354770643627852	1.0	0.5466753392351287	0.5153662691296804
GOTERM_BP_DIRECT	GO:0007610~behavior	HTR2B, HTR1B, HTR2A	3	18	0.499168	5.675455116133082	0.0963624382046987	1.0	0.5530282559118266	0.5213553429560989
GOTERM_BP_DIRECT	GO:0046688~response to copper ion	IL1A, CP, ICAM1	3	18	0.499168	5.675455116133082	0.0963624382046987	1.0	0.5530282559118266	0.5213553429560989
GOTERM_BP_DIRECT	GO:0030889~negative regulation of B cell proliferation	LYN, IL10, FCGR2B	3	18	0.499168	5.675455116133082	0.0963624382046987	1.0	0.5530282559118266	0.5213553429560989
GOTERM_BP_DIRECT	GO:0050966~detection of mechanical stimulus involved in sensory perception of pain	ITGA2, HTR2A, TNF	3	18	0.499168	5.675455116133082	0.0963624382046987	1.0	0.5530282559118266	0.5213553429560989
GOTERM_BP_DIRECT	GO:0051056~regulation of small GTPase mediated signal transduction	ARHGAP18, SIPA1L2, RAP1GAP	3	18	0.499168	5.675455116133082	0.0963624382046987	1.0	0.5530282559118266	0.5213553429560989
GOTERM_BP_DIRECT	GO:0045579~positive regulation of B cell differentiation	PNP, SYK, IL2RG	3	18	0.499168	5.675455116133082	0.0963624382046987	1.0	0.5530282559118266	0.5213553429560989
GOTERM_BP_DIRECT	GO:0043277~apoptotic cell clearance	MARCO, GAS6, MERTK	3	18	0.499168	5.675455116133082	0.0963624382046987	1.0	0.5530282559118266	0.5213553429560989
GOTERM_BP_DIRECT	GO:0051000~positive regulation of nitric-oxide synthase activity	HTR2B, NOD1, AGTR2	3	18	0.499168	5.675455116133082	0.0963624382046987	1.0	0.5530282559118266	0.5213553429560989
GOTERM_BP_DIRECT	GO:2000778~positive regulation of interleukin-6 secretion	IL1B, IL17F, LGALS9	3	18	0.499168	5.675455116133082	0.0963624382046987	1.0	0.5530282559118266	0.5213553429560989
GOTERM_BP_DIRECT	GO:0007623~circadian rhythm	DDC, DBP, NOS2, NOCT, TRP53, FAS, CYP7B1	7	108	1.16473	2.207121434051754	0.09783958931587174	1.0	0.56038937737381	0.5282948798845082
GOTERM_BP_DIRECT	GO:0045732~positive regulation of protein catabolic process	GJA1, TRIM30A, PLK2, TNFAIP3, IER3	5	60	0.831947	2.837727558066541	0.09891998656509884	1.0	0.5654533359008924	0.5330688164896994
GOTERM_BP_DIRECT	GO:0070527~platelet aggregation	P2RY12, FGA, PLEK, SLC7A11	4	38	0.665557	3.5844979680840514	0.09946427416721118	1.0	0.5674387601499711	0.534940531956724

## Sheet: Supp Table 4
Gene Ontology_Molecular Functions_control vs LPS
Category	Term	Genes	Count	Pop Hits	%	Fold Enrichment	PValue	Bonferroni	Benjamini	FDR
GOTERM_MF_DIRECT	GO:0005125~cytokine activity	IL22, CCL12, CXCL9, IL1RN, CSF3, CCL11, CSF2, CSF1, EBI3, IL1F9, CXCL1, IL27, CXCL3, CXCL2, TNF, CXCL5, CCL9, CCL7, CCL5, CCL4, CCL3, TNFSF10, CCL2, IL12B, TIMP1, IL10, GDF10, CCL22, CCL20, TNFSF15, LIF, GREM1, CXCL10, IL1A, IL6, IL1B, IL17F, ILTIFB	38	214	6.859205776173286	6.2837481753900395	4.765448404117536E-19	3.197615879162867E-16	3.197615879162867E-16	3.0880105658681636E-16
GOTERM_MF_DIRECT	GO:0008009~chemokine activity	CCL12, CXCL9, CCL11, CCL22, CCL20, CXCL1, CXCL3, CXCL2, CXCL5, CXCL10, CXCL11, CCL9, CCL7, CCL5, CCL4, CCL3, CCL2	17	48	3.068592057761733	12.533045977011493	1.2355508627542592E-13	8.291400899196333E-11	4.1452731445405394E-11	4.0031847953238E-11
GOTERM_MF_DIRECT	GO:0003924~GTPase activity	GM12185, GM4841, GBP2, GM5431, GBP4, GBP3, GBP6, GBP5, TGTP2, GBP2B, GBP7, TGTP1, GBP9, MX2, MX1, IRGM2, IRGM1, IFI47, IIGP1, GEM, RAB32, F830016B08RIK, GBP11, GBP10, RHOJ, IGTP, GM4951	27	209	4.873646209386282	4.571581082523753	2.2877957884735698E-10	1.5351106685823623E-7	5.1170365802192176E-8	4.9416389031029105E-8
GOTERM_MF_DIRECT	GO:0005525~GTP binding	GUCY1B3, RRAD, GM4070, GVIN1, GM12185, RND1, HCAR2, RASD1, GM4841, GBP2, GM5431, GBP4, GBP3, GBP6, GUCY1A3, GBP5, TGTP2, GBP2B, GBP7, TGTP1, GBP9, MX2, MX1, IRGM2, IRGM1, IFI47, IIGP1, GEM, GM12250, RAB32, F830016B08RIK, GBP11, GBP10, RHOJ, IGTP, GM4951	36	383	6.4981949458483745	3.3262330591730707	1.0196721549441143E-9	6.841997618467488E-7	1.7105000399187518E-7	1.651868891009465E-7
GOTERM_MF_DIRECT	GO:0003725~double-stranded RNA binding	DDX58, EIF2AK2, OAS1A, OAS1B, DDX60, OAS1G, IFIH1, OAS2, DHX58, OASL1, TLR3, TLR13, OASL2	13	70	2.3465703971119134	6.5719501593740945	5.329879781546477E-7	3.575710848938707E-4	7.152698666835372E-5	6.907524196884234E-5
GOTERM_MF_DIRECT	GO:0003950~NAD+ ADP-ribosyltransferase activity	PARP10, PARP11, PARP3, ZC3HAV1, PARP9, PARP14, PARP12, PARP8	8	21	1.444043321299639	13.480923403844296	1.12163599649831E-6	7.523350297297116E-4	1.25436292275061E-4	1.2113668762181748E-4
GOTERM_MF_DIRECT	GO:0001730~2'-5'-oligoadenylate synthetase activity	OAS2, OAS1A, OAS1B, OASL1, OAS1G, OASL2	6	11	1.083032490974729	19.302231237322516	7.016680859487224E-6	0.004697143131163206	5.885241070894909E-4	5.683511496184651E-4
GOTERM_MF_DIRECT	GO:0045236~CXCR chemokine receptor binding	CXCL10, CXCL9, CXCL1, CXCL3, CXCL2, CXCL5	6	11	1.083032490974729	19.302231237322516	7.016680859487224E-6	0.004697143131163206	5.885241070894909E-4	5.683511496184651E-4
GOTERM_MF_DIRECT	GO:0042605~peptide antigen binding	H2-T23, H2-T22, H2-T10, H2-M2, H2-L, H2-Q4, TAP2, TAP1, H2-D1	9	45	1.6245487364620936	7.077484787018255	3.252394666662816E-5	0.021587504290594417	0.002424840912589722	0.002341724159997227
GOTERM_MF_DIRECT	GO:0005102~receptor binding	H2-T23, H2-T22, H2-M2, SERPINE1, H2-L, H2-Q4, IL27, RND1, GJA1, FGF7, LGALS9, LBP, JAK2, LYN, H2-T10, NOS2, SYK, RIPK2, PLAUR, LIF, ICOSL, PTK6, HCK, IL6, IL1B, GAS6, MYD88, H2-D1	28	412	5.054151624548736	2.4049705586955237	4.642238341497711E-5	0.030669975298269536	0.003114941927144964	0.003008170445290517
GOTERM_MF_DIRECT	GO:0048020~CCR chemokine receptor binding	CCL9, CCL11, CCL22, CCL20, CCRL2, CCL4, CCL3	7	28	1.263537906137184	8.84685598377282	1.0837318691145913E-4	0.07014102959991086	0.006483829398422851	0.006261581892962754
GOTERM_MF_DIRECT	GO:0002020~protease binding	IL1R1, SERPINE1, TNFAIP3, SERPINB9, TNF, MALT1, ADAMTS4, TRP53, LCN2, BDKRB2, FAS, TIMP1, RFFL	13	117	2.3465703971119134	3.9319359927879196	1.1595522024005099E-4	0.07486024290679105	0.006483829398422851	0.006261581892962754
GOTERM_MF_DIRECT	GO:0004896~cytokine receptor activity	CX3CR1, EBI3, IL4RA, IL12B, IL13RA2, IL2RG, OSMR, CD44	8	45	1.444043321299639	6.291097588460672	2.4371255243515411E-4	0.15087685257242045	0.011994388061915613	0.011583254044890188
GOTERM_MF_DIRECT	GO:0005515~protein binding	SPI1, CSF1, CD80, SERPINE1, UBE2L6, IFIT1, TNF, IFIT3, MILR1, GJA1, RGS2, FGF7, ZFP36, SESN1, MYC, ZC3H12A, PIM1, KDR, PRND, TRIM21, JUNB, IER3, GBP5, TOR3A, DAXX, MEF2C, RSAD2, IL1R1, TAP2, CYBB, RUNX1, RAB32, PSME2, CLEC4E, H2-D1, CD274, RRAD, EBI3, IL4RA, PLD4, DDX60, KALRN, TOR1AIP1, C3, SOCS3, SBNO2, SOCS1, RRS1, SLAMF7, NLRP3, CCDC141, MAP2K6, STRA6, LYN, CCR1, PRNP, MLKL, PBX3, EIF2AK2, IS…	150	4092	27.075812274368232	1.297192959497481	2.5025548862417076E-4	0.15459751211401584	0.011994388061915613	0.011583254044890188
GOTERM_MF_DIRECT	GO:0042288~MHC class I protein binding	H2-T23, PILRB2, TAP2, TAP1, PILRA	5	16	0.9025270758122743	11.058569979716024	8.682016811884641E-4	0.4416762935824827	0.03641020800484122	0.0351621680881328
GOTERM_MF_DIRECT	GO:0000975~regulatory region DNA binding	IRF1, IRF7, NFKB1, IRF9, RUNX1	5	16	0.9025270758122743	11.058569979716024	8.682016811884641E-4	0.4416762935824827	0.03641020800484122	0.0351621680881328
GOTERM_MF_DIRECT	GO:0005149~interleukin-1 receptor binding	IL1A, IL1RN, IL1B, IL1F9, MYD88	5	17	0.9025270758122743	10.40806586326214	0.001110213283753786	0.5254398709729512	0.043820771376399434	0.04231871811014431
GOTERM_MF_DIRECT	GO:0004715~non-membrane spanning protein tyrosine kinase activity	LYN, HCK, SYK, RIPK2, EIF2AK2, PTK6, JAK2	7	45	1.263537906137184	5.504710389903088	0.0015630786591103224	0.6499384679283322	0.05625637727101022	0.05432806627662388
GOTERM_MF_DIRECT	GO:0004871~signal transducer activity	CX3CR1, GPR65, HTR2B, FPR1, FPR3, HTR2A, GPR84, FPR2, LITAF, MALT1, HCAR2, GJA1, P2RY6, GPR176, OLFR56, P2RY2, CCRL2, BDKRB2, BDKRB1, CCR1, P2RY12, PTGIR, STAT1, IL1R1, PLK2, STAT2, SHISA5, HTR1B, TACR1, BST2, ADORA2B, AGTR2, PLCB2	33	648	5.956678700361011	1.8021373300277963	0.001592952560580021	0.6568965946233657	0.05625637727101022	0.05432806627662388
GOTERM_MF_DIRECT	GO:0005164~tumor necrosis factor receptor binding	TNFSF15, STAT1, TRAF3, TNFSF10, TRAF1, TNF	6	32	1.083032490974729	6.6351419878296145	0.0018753096689973308	0.7162081258259465	0.06291663939486045	0.06076003327551351
GOTERM_MF_DIRECT	GO:0046979~TAP2 binding	TAP2, TAP1, TAPBP	3	3	0.5415162454873645	35.38742393509128	0.002336635860997971	0.79189599633847	0.07126739376043811	0.06882454717848568
GOTERM_MF_DIRECT	GO:0046978~TAP1 binding	TAP2, TAP1, TAPBP	3	3	0.5415162454873645	35.38742393509128	0.002336635860997971	0.79189599633847	0.07126739376043811	0.06882454717848568
GOTERM_MF_DIRECT	GO:0042802~identical protein binding	TRIM12C, FLT1, LECT2, NOD1, TNF, IFIT3, C1S1, TRIM5, TNN, CCL4, IL12B, TRIM21, MPST, GBP5, PRNP, STAT1, DDX58, STAT2, PTK6, TRAF1, TMEM173, SOD2, IIGP1, NFKB1, NFKBIA, TRP53, FAS, IFIT3B, ANGPTL4, TLR3, MYD88	31	625	5.595667870036101	1.7552162271805274	0.0033578779997883355	0.8953284059219748	0.09796244077643361	0.09460456277664528
GOTERM_MF_DIRECT	GO:0031727~CCR2 chemokine receptor binding	CCL12, CCL7, CCL2	3	4	0.5415162454873645	26.540567951318458	0.004585962308461333	0.9542360343134666	0.12498559463107395	0.12070143863030688
GOTERM_MF_DIRECT	GO:0043027~cysteine-type endopeptidase inhibitor activity involved in apoptotic process	SERPINB9, BCL2A1D, GAS6, BIRC2, BIRC3	5	25	0.9025270758122743	7.077484787018255	0.0049375519753712864	0.96389426978835	0.12498559463107395	0.12070143863030688
GOTERM_MF_DIRECT	GO:0015267~channel activity	BCL2A1C, BCL2A1D, BCL2A1A, BCL2A1B	4	13	0.7220216606498195	10.888438133874239	0.005162959978310787	0.968986112391299	0.12498559463107395	0.12070143863030688
GOTERM_MF_DIRECT	GO:0001047~core promoter binding	SPI1, IFI204, IFI205, IFI203, IRF9, RELB, MNDAL, RUNX1	8	75	1.444043321299639	3.7746585530764025	0.005170456082574505	0.9691425231422658	0.12498559463107395	0.12070143863030688
GOTERM_MF_DIRECT	GO:0003690~double-stranded DNA binding	IFI204, IFI205, DDX58, STAT1, MYC, IFI203, IFI202B, DDX60, JUNB, NFKB1, MNDAL	11	136	1.9855595667870036	2.8622181123970885	0.005215494261803384	0.9700658278144916	0.12498559463107395	0.12070143863030688
GOTERM_MF_DIRECT	GO:0048248~CXCR3 chemokine receptor binding	CXCL10, CXCL9, CXCL11	3	5	0.5415162454873645	21.232454361054767	0.007500810142251548	0.9936035650435545	0.17355322777416513	0.16760430938548287
GOTERM_MF_DIRECT	GO:0008083~growth factor activity	GDF10, IL6, FGF7, CSF3, CSF2, CSF1, LIF, IL12B, CXCL1, TIMP1, EREG	11	145	1.9855595667870036	2.6845631950758904	0.008098786194653122	0.9957311492516134	0.17537847499827636	0.16936699224870802
GOTERM_MF_DIRECT	GO:0004867~serine-type endopeptidase inhibitor activity	SERPINB2, SERPINA3F, SERPINE1, SERPING1, SERPINB9, SERPINA3N, WFDC17, SERPINA3G, SERPINA7, SERPINA3I	10	123	1.8050541516245486	2.8770263361862827	0.008102433271157328	0.9957416682675095	0.17537847499827636	0.16936699224870802
GOTERM_MF_DIRECT	GO:0005524~ATP binding	FLT1, ACSM3, F13A1, UBE2L6, HK2, IFIH1, DHX58, PIM1, KDR, MAP3K8, JAK2, IKBKE, OASL1, OASL2, TOR3A, ABCC1, SYK, RIPK2, DDX58, TAP2, TAP1, IRAK3, CTPS, RUNX1, ITPKB, HCK, OAS2, CMPK2, ABCG3, SLFN5, SLFN8, PFKFB3, SLFN2, SLFN4, NLRC5, OAS1A, OAS1B, NOD1, NOD2, DDX60, KALRN, SLFN9, OAS1G, HELZ2, GRK5, P2RY2, STK38L, NLRP3, ACSS1, MAP2K6, LYN, MLKL, PLK2, ABCA9, EIF2AK2, PTK6, MAPK11, CDK6, TRP53	59	1507	10.649819494584838	1.3854399549903023	0.009340910464156383	0.9981585606371932	0.19586721629527915	0.18915343689916675
GOTERM_MF_DIRECT	GO:0001077~transcriptional activator activity, RNA polymerase II core promoter proximal region sequence-specific binding	CEBPB, MEF2C, SPI1, CEBPD, TCF21, BATF, RELB, NFKB2, ETV6, NR4A3, MAFB, DBP, IRF1, TRP53, MYC, JUNB	16	270	2.888086642599278	2.0970325294868903	0.00993046180322326	0.998764952154566	0.20191938999887293	0.1949981590451113
GOTERM_MF_DIRECT	GO:0070891~lipoteichoic acid binding	LBP, CD14, TLR2	3	6	0.5415162454873645	17.69371196754564	0.011042005144885276	0.9994187881420598	0.21791721918288295	0.21044762746722526
GOTERM_MF_DIRECT	GO:0000979~RNA polymerase II core promoter sequence-specific DNA binding	CEBPB, SPI1, STAT1, TRP53, MYC, NLRC5, IRF7	7	67	1.263537906137184	3.6971935454572975	0.011409764181657641	0.99954715613527	0.21874147902549362	0.21124363399183294
GOTERM_MF_DIRECT	GO:0008270~zinc ion binding	TRIM12C, TRIM30B, TRIM30A, ZCCHC5, TRIM30D, TRIM30C, TNFAIP3, SAMHD1, PHF11D, RASGRP1, PHF11C, ADAMTS4, IFIH1, TRIM6, RNF213, TRIM5, DHX58, MICALL2, ENPP2, HIVEP1, CAR13, TRIM25, RFFL, TRIM21, APOBEC1, PTPN1, CAR2, DTX3L, DDX58, TRAF1, PML, MMP10, MARCH1, MMP11, NR4A3, MMP13, ZNFX1, NEURL3, TRAF3, BIRC2, TRIM34B, TRIM12A, TRIM34A, BIRC3	44	1075	7.9422382671480145	1.4484154912967593	0.012896094433545046	0.9998349992459022	0.24036887124746462	0.23212969980381082
GOTERM_MF_DIRECT	GO:0001205~transcriptional activator activity, RNA polymerase II distal enhancer sequence-specific binding	MEF2C, SPI1, REL, PBX3, NFKB1	5	34	0.9025270758122743	5.20403293163107	0.014838732186495215	0.9999560035399724	0.2483034787597228	0.2397923312016399
GOTERM_MF_DIRECT	GO:0050700~CARD domain binding	RIPK2, NOD1, NOD2	3	7	0.5415162454873645	15.166038829324833	0.01517204564701734	0.9999649404265883	0.2483034787597228	0.2397923312016399
GOTERM_MF_DIRECT	GO:0031730~CCR5 chemokine receptor binding	STAT1, CCL5, CCL4	3	7	0.5415162454873645	15.166038829324833	0.01517204564701734	0.9999649404265883	0.2483034787597228	0.2397923312016399
GOTERM_MF_DIRECT	GO:0008329~signaling pattern recognition receptor activity	TRIM12C, TRIM5, TLR2	3	7	0.5415162454873645	15.166038829324833	0.01517204564701734	0.9999649404265883	0.2483034787597228	0.2397923312016399
GOTERM_MF_DIRECT	GO:0004982~N-formyl peptide receptor activity	FPR1, FPR3, FPR2	3	7	0.5415162454873645	15.166038829324833	0.01517204564701734	0.9999649404265883	0.2483034787597228	0.2397923312016399
GOTERM_MF_DIRECT	GO:0005031~tumor necrosis factor-activated receptor activity	CD40, FAS, TNFRSF11B, TNFRSF1B	4	20	0.7220216606498195	7.077484787018255	0.017784852276044143	0.9999941027834222	0.28413418755299097	0.2743948636875382
GOTERM_MF_DIRECT	GO:0033691~sialic acid binding	AGRN, SELE, SIGLECE	3	8	0.5415162454873645	13.270283975659229	0.019855039657650054	0.9999985684753475	0.3098309676810043	0.2992108301897031
GOTERM_MF_DIRECT	GO:0046982~protein heterodimerization activity	GUCY1A3, GUCY1B3, CEBPB, MEF2C, CEBPD, ITGA2, H2-Q4, TAP2, CYBB, TAP1, IRAK3, ITGAL, NFKB1, TLR1, TRP53, MYC, BDKRB2, IL12B, BCL2A1C, BCL2A1D, BCL2A1A, BCL2A1B, H2-D1, TLR2	24	514	4.332129963898916	1.6523310786813048	0.02042244661393873	0.9999990293749395	0.31144231086256563	0.3007669410416431
GOTERM_MF_DIRECT	GO:0004713~protein tyrosine kinase activity	LYN, HCK, FLT1, SYK, KDR, EIF2AK2, PTK6, JAK2, MAP2K6	9	121	1.6245487364620936	2.63212244145307	0.021307941186132606	0.9999994709347534	0.31772507857544396	0.30683435308030954
GOTERM_MF_DIRECT	GO:0004872~receptor activity	OGFR, CD40, CD180, MRC1, FPR3, FPR2, CLEC4E, TLR3, STRA6, SIGLECE, TLR2	11	172	1.9855595667870036	2.2631492051511866	0.02422642686581227	0.9999999286795863	0.3533898353686964	0.3412766219357903
GOTERM_MF_DIRECT	GO:0000978~RNA polymerase II core promoter proximal region sequence-specific DNA binding	CEBPB, MEF2C, SPI1, CEBPD, IFI204, IFI205, STAT1, IFI203, BATF, RELB, NFKB2, MNDAL, ETV6, NR4A3, MAFB, IRF1, MYC, JUNB	18	359	3.2490974729241873	1.774299807330482	0.02651665244295921	0.9999999852618991	0.37482937162282065	0.3619812709561666
GOTERM_MF_DIRECT	GO:0043621~protein self-association	RSAD2, CCL5, TRP53, TNFAIP3, MALT1, MYD88	6	60	1.083032490974729	3.5387423935091276	0.026813427478234564	0.99999998798874	0.37482937162282065	0.3619812709561666
GOTERM_MF_DIRECT	GO:0005507~copper ion binding	PRNP, LACC1, IL1A, TRP53, PRND, CP	6	61	1.083032490974729	3.4807302231237323	0.028555140378907964	0.9999999963893806	0.39103059580096416	0.37762716256188494
GOTERM_MF_DIRECT	GO:0030246~carbohydrate binding	CLEC4A1, CLEC12A, GFPT2, REG3G, SELE, SIGLECE, CLEC4D, MRC1, OLR1, CD69, LGALS9, CD302, CLEC4E	13	229	2.3465703971119134	2.008893061817409	0.029512102161455923	0.9999999981363119	0.3960524110067385	0.3824768440124688
GOTERM_MF_DIRECT	GO:0042287~MHC protein binding	MARCH1, TAP2, TAP1	3	10	0.5415162454873645	10.616227180527384	0.03074400677098576	0.9999999992052506	0.40449467732022437	0.39062973309017196
GOTERM_MF_DIRECT	GO:0042056~chemoattractant activity	FGF7, CCL5, SAA3, CCL3	4	25	0.7220216606498195	5.6619878296146045	0.03236046097334519	0.9999999997406839	0.41757440986758887	0.4032611290524554
GOTERM_MF_DIRECT	GO:0008134~transcription factor binding	CEBPB, DAXX, IFI204, IFI205, IFI203, TMEM173, MNDAL, TRIM6, MAFB, TRP53, MYC, BCL3, ANKRD1, PIM1, NLRP3, AGTR2, JUNB	17	342	3.068592057761733	1.759023996773543	0.03378370521601058	0.9999999999034185	0.42771445660269997	0.41305360339575203
GOTERM_MF_DIRECT	GO:0051400~BH domain binding	BCL2A1D, BCL2A1A, BCL2A1B	3	11	0.5415162454873645	9.651115618661258	0.03688570887804059	0.9999999999888359	0.43421597644149534	0.41933226935035617
GOTERM_MF_DIRECT	GO:0016817~hydrolase activity, acting on acid anhydrides	IFIH1, DDX58, DHX58	3	11	0.5415162454873645	9.651115618661258	0.03688570887804059	0.9999999999888359	0.43421597644149534	0.41933226935035617
GOTERM_MF_DIRECT	GO:0042301~phosphate ion binding	PNP, NCEH1, PNP2	3	11	0.5415162454873645	9.651115618661258	0.03688570887804059	0.9999999999888359	0.43421597644149534	0.41933226935035617
GOTERM_MF_DIRECT	GO:0004875~complement receptor activity	FPR1, FPR3, FPR2	3	11	0.5415162454873645	9.651115618661258	0.03688570887804059	0.9999999999888359	0.43421597644149534	0.41933226935035617
GOTERM_MF_DIRECT	GO:0019901~protein kinase binding	TRIM12C, PTPN1, DAXX, SYK, MLKL, NOS2, NOD2, TMEM173, ZFP36, TRIM6, NR4A3, SOCS1, TRIM5, TRAF3, TRP53, HCLS1, JAK2, RFFL, CD44, MAP2K6	20	434	3.6101083032490973	1.6307568633682616	0.03925824977588986	0.9999999999978666	0.4541773379245189	0.43860941128925224
GOTERM_MF_DIRECT	GO:0051378~serotonin binding	HTR2B, HTR1B, HTR2A	3	12	0.5415162454873645	8.84685598377282	0.04345171154241906	0.9999999999998866	0.4845915906940165	0.46798114868811136
GOTERM_MF_DIRECT	GO:0042803~protein homodimerization activity	TRIM12C, CEBPB, CEBPD, CSF1, PLEK, HP, NOD1, PTGS2, RASGRP1, GJC3, TRIM5, CCL5, IL12B, BCL2A1C, BCL2A1D, BCL2A1A, BCL2A1B, DAXX, NOS2, RIPK2, STAT1, TAP2, TAP1, IRAK3, TMEM173, PML, NFKB1, NR4A3, LCN2, IL17F, MITD1, TLR13	32	798	5.776173285198556	1.4190445688257154	0.0446793865855486	0.9999999999999521	0.4845915906940165	0.46798114868811136
GOTERM_MF_DIRECT	GO:0019899~enzyme binding	LYN, PTPN1, DAXX, DDC, CD40, CSF3, STAT1, PLAUR, NOD2, LDB2, SOD2, PTGS2, KALRN, HACD4, NFKBIA, ZFP36, TRP53, LGALS9	18	384	3.2490974729241873	1.6587854969574036	0.045242649775795146	0.9999999999999678	0.4845915906940165	0.46798114868811136
GOTERM_MF_DIRECT	GO:0004672~protein kinase activity	LYN, FLT1, SYK, MLKL, RIPK2, PLK2, EIF2AK2, PTK6, IRAK3, KALRN, MAPK11, HCK, CDK6, GRK5, CCL5, CCL3, PIM1, KDR, STK38L, MAP3K8, JAK2, IKBKE, MAP2K6	23	531	4.1516245487364625	1.5327886073580026	0.046570278141922494	0.9999999999999873	0.4845915906940165	0.46798114868811136
GOTERM_MF_DIRECT	GO:0042626~ATPase activity, coupled to transmembrane movement of substances	ABCC1, TAP2, ABCA9, TAP1, ABCG3	5	49	0.9025270758122743	3.6109616260297224	0.04889059364279549	0.9999999999999976	0.4845915906940165	0.46798114868811136
GOTERM_MF_DIRECT	GO:0030881~beta-2-microglobulin binding	H2-T23, H2-Q4, H2-D1	3	13	0.5415162454873645	8.166328600405679	0.05041330273352696	0.9999999999999991	0.4845915906940165	0.46798114868811136
GOTERM_MF_DIRECT	GO:0045028~G-protein coupled purinergic nucleotide receptor activity	P2RY12, P2RY6, P2RY2	3	13	0.5415162454873645	8.166328600405679	0.05041330273352696	0.9999999999999991	0.4845915906940165	0.46798114868811136
GOTERM_MF_DIRECT	GO:0000980~RNA polymerase II distal enhancer sequence-specific DNA binding	MEF2C, SPI1, REL, PBX3, HIVEP1, NFKB1	6	73	1.083032490974729	2.90855539192531	0.055065426696621414	1.0	0.4845915906940165	0.46798114868811136
GOTERM_MF_DIRECT	GO:0004731~purine-nucleoside phosphorylase activity	PNP, PNP2	2	2	0.36101083032490977	35.38742393509128	0.0556088710632478	1.0	0.4845915906940165	0.46798114868811136
GOTERM_MF_DIRECT	GO:0045523~interleukin-27 receptor binding	EBI3, IL27	2	2	0.36101083032490977	35.38742393509128	0.0556088710632478	1.0	0.4845915906940165	0.46798114868811136
GOTERM_MF_DIRECT	GO:0042497~triacyl lipopeptide binding	TLR1, TLR2	2	2	0.36101083032490977	35.38742393509128	0.0556088710632478	1.0	0.4845915906940165	0.46798114868811136
GOTERM_MF_DIRECT	GO:0004947~bradykinin receptor activity	BDKRB2, BDKRB1	2	2	0.36101083032490977	35.38742393509128	0.0556088710632478	1.0	0.4845915906940165	0.46798114868811136
GOTERM_MF_DIRECT	GO:0098770~FBXO family protein binding	CDK6, BIRC2	2	2	0.36101083032490977	35.38742393509128	0.0556088710632478	1.0	0.4845915906940165	0.46798114868811136
GOTERM_MF_DIRECT	GO:0046980~tapasin binding	TAP2, TAP1	2	2	0.36101083032490977	35.38742393509128	0.0556088710632478	1.0	0.4845915906940165	0.46798114868811136
GOTERM_MF_DIRECT	GO:0031726~CCR1 chemokine receptor binding	CCL5, CCL4	2	2	0.36101083032490977	35.38742393509128	0.0556088710632478	1.0	0.4845915906940165	0.46798114868811136
GOTERM_MF_DIRECT	GO:0015433~peptide antigen-transporting ATPase activity	TAP2, TAP1	2	2	0.36101083032490977	35.38742393509128	0.0556088710632478	1.0	0.4845915906940165	0.46798114868811136
GOTERM_MF_DIRECT	GO:0023029~MHC class Ib protein binding	TAP2, TAP1	2	2	0.36101083032490977	35.38742393509128	0.0556088710632478	1.0	0.4845915906940165	0.46798114868811136
GOTERM_MF_DIRECT	GO:0003692~left-handed Z-DNA binding	ZBP1, ADAR	2	2	0.36101083032490977	35.38742393509128	0.0556088710632478	1.0	0.4845915906940165	0.46798114868811136
GOTERM_MF_DIRECT	GO:0047805~cytidylate cyclase activity	GUCY1A3, GUCY1B3	2	2	0.36101083032490977	35.38742393509128	0.0556088710632478	1.0	0.4845915906940165	0.46798114868811136
GOTERM_MF_DIRECT	GO:0031625~ubiquitin protein ligase binding	LYN, DAXX, CD40, TRAF1, TMEM173, TNFRSF1B, PML, NFKBIA, DLG3, TRAF3, TRP53, MYC, RFFL, IKBKE	14	284	2.527075812274368	1.7444504756735135	0.059870215136865294	1.0	0.5150373635491873	0.4973833257524194
GOTERM_MF_DIRECT	GO:0005178~integrin binding	LYN, VCAM1, SYK, TNN, ITGA2, KDR, ICAM1	7	100	1.263537906137184	2.4771196754563896	0.06356565572401278	1.0	0.5399057593773744	0.5213993026475985
GOTERM_MF_DIRECT	GO:0004435~phosphatidylinositol phospholipase C activity	CCR1, CCL5, PLCB2	3	17	0.5415162454873645	6.244839517957284	0.08168496598398611	1.0	0.6569808023144809	0.6344613411323153
GOTERM_MF_DIRECT	GO:0003726~double-stranded RNA adenosine deaminase activity	ZBP1, ADAR	2	3	0.36101083032490977	23.59161595672752	0.08224498866530014	1.0	0.6569808023144809	0.6344613411323153
GOTERM_MF_DIRECT	GO:0002060~purine nucleobase binding	PNP, PNP2	2	3	0.36101083032490977	23.59161595672752	0.08224498866530014	1.0	0.6569808023144809	0.6344613411323153
GOTERM_MF_DIRECT	GO:0015197~peptide transporter activity	TAP2, TAP1	2	3	0.36101083032490977	23.59161595672752	0.08224498866530014	1.0	0.6569808023144809	0.6344613411323153
GOTERM_MF_DIRECT	GO:0015440~peptide-transporting ATPase activity	TAP2, TAP1	2	3	0.36101083032490977	23.59161595672752	0.08224498866530014	1.0	0.6569808023144809	0.6344613411323153
GOTERM_MF_DIRECT	GO:0003700~transcription factor activity, sequence-specific DNA binding	CSRNP1, CEBPB, SPI1, CEBPD, RELB, ZFP808, FOXQ1, SPIC, DBP, MYC, ZIM1, HIVEP2, JUNB, MEF2C, PEG3, STAT1, TSC22D3, STAT2, PBX3, NFKB1, BATF, RUNX1, NFKB2, ETV6, NR4A3, MAFB, ZNFX1, IRF1, TRP53, BCL3, IRF7, REL, IRF9	33	883	5.956678700361011	1.322519807313717	0.08890887774231229	1.0	0.701857140765783	0.6777994444355101

## Sheet: Supp Table 5
Diseases association - Control vs LPS
Category	ID	Name	Source	p-value	q-value Bonferroni	q-value FDR B&H	q-value FDR B&Y	Hit Count in Query List	Hit Count in Genome	Hit in Query List
Disease	C0042769	Virus Diseases	DisGeNET BeFree	1.960E-62	1.947E-58	1.947E-58	1.904E-57	158	1469	USP18,TRAF3,HK2,CEBPB,DDX58,CLEC5A,ADAR,ADM,ZBP1,IRF9,NOD1,SERPINB9,FCGR2B,HP,IFITM3,CXCL9,NLRC5,CCL2,CCL3,FGF7,CCL5,PLAUR,CCL7,PLCB2,CCL11,MMP3,CCL20,MERTK,CXCL11,CXCL5,FHL5,VCAM1,PARP12,PML,MRC1,ZC3H12A,DHX58,P2RY12,FPR2,ICAM1,IFI44,IRF8,IFITM1,SOSTDC1,RNF213,BIRC3,DUOX2,SAMHD1,FAS,IFI35,IFIT2,IFIT1,TRIM5,ZFP36,ARG1,RSAD2,SLC11A1,LRRC25,CSF2,CSF3,ISG15,IKBKE,IL22,OASL,CD274,SOCS1,IL1A,IL1B,IL1R…
Disease	C0009319	Colitis	DisGeNET BeFree	1.558E-60	1.547E-56	7.735E-57	7.565E-56	136	1094	CLDN18,TRAF3,PDE4B,CEBPB,CEBPD,DDX58,ENPP2,REG3G,CHI3L1,SLC15A3,IL17F,ADM,ZBP1,NOD1,HP,IFITM3,PIM1,AGTR2,CXCL9,SNX10,CCL2,FGF7,CYP7B1,CCL5,CCL7,CCL11,CCL20,CCL22,MMP10,MMP13,CXCL5,LY86,SDC4,VCAM1,DUOXA2,MRC1,FLT1,GPR65,PILRA,BATF,MAP3K8,FPR1,FPR2,PTGES,IFI44,IRF8,BIRC3,DUOX2,FAS,ZFP36,SLC9A2,SLC9A3,CSF1,NOX1,CSF2,CSF3,CLEC4D,IL22,CD274,SOCS1,IL1A,IL1B,IL1R1,IL1RN,IL4R,IL6,CX3CR1,SOD2,CYBB,IL10,MY…
Disease	C0003850	Arteriosclerosis	DisGeNET BeFree	1.430E-56	1.421E-52	4.446E-53	4.349E-52	175	1995	TRAF1,EREG,CEBPB,CLEC5A,TCIRG1,HACD4,CHI3L1,IL17F,MEF2C,F13A1,ADM,NOD1,SERPINB9,FCGR2B,HP,AGTR2,CXCL9,FGA,CCL2,CCL3,CCL4,CCL5,NCEH1,CCL7,CCL11,CCL17,MMP3,CCL20,MERTK,CCL22,MMP10,MMP11,MMP13,SDC4,VCAM1,SELE,MRC1,ABCC1,FLT1,ADAMTS4,P2RY12,PROCR,FA2H,FPR2,ICAM1,PTGES,IRF8,RNF213,BIRC3,CP,CLIC4,APOBEC1,FAS,ZFP36,ARG1,RSAD2,CSF1,NOX1,CSF2,CSF3,CLEC4D,IL22,CD274,SOCS1,ARHGAP18,SLAMF7,CTPS1,IL1A,IL1B,IL…
Disease	C0004153	Atherosclerosis	DisGeNET BeFree	1.791E-56	1.779E-52	4.446E-53	4.349E-52	175	1998	TRAF1,EREG,CEBPB,CLEC5A,TCIRG1,HACD4,CHI3L1,IL17F,MEF2C,F13A1,ADM,NOD1,SERPINB9,FCGR2B,HP,AGTR2,CXCL9,FGA,CCL2,CCL3,CCL4,CCL5,NCEH1,CCL7,CCL11,CCL17,MMP3,CCL20,MERTK,CCL22,MMP10,MMP11,MMP13,SDC4,VCAM1,SELE,MRC1,ABCC1,FLT1,ADAMTS4,P2RY12,PROCR,FA2H,FPR2,ICAM1,PTGES,IRF8,RNF213,BIRC3,CP,CLIC4,APOBEC1,FAS,ZFP36,ARG1,RSAD2,CSF1,NOX1,CSF2,CSF3,CLEC4D,IL22,CD274,SOCS1,ARHGAP18,SLAMF7,CTPS1,IL1A,IL1B,IL…
Disease	C0026769	Multiple Sclerosis	DisGeNET BeFree	1.082E-55	1.075E-51	2.150E-52	2.103E-51	156	1599	USP18,AADAC,TRAF3,PDE4B,DDX58,ENPP2,TCIRG1,CHI3L1,SLC7A11,IL17F,FABP7,ADM,WFDC2,HP,CXCL9,CCL2,CCL3,CYP7B1,CCR1,CCL4,CCL5,CCL7,CCL11,CCL17,MMP3,CCL20,MERTK,CCL22,CXCL11,CXCL5,FHL5,VCAM1,PML,SELE,DHX58,GPR65,ADAMTS4,P2RY12,ICAM1,PTGES,IRF8,BIRC2,BIRC3,CP,APOD,FAS,TRIM5,ARG1,ARG2,SLC11A1,CSF2,CSF3,CLEC4D,IL22,OASL,CD274,RASD1,SOCS1,IL1A,IL1B,IL1RN,EIF2AK2,IL4R,IL6,CX3CR1,MX1,ZC3HAV1,CYBB,IL10,MYD88,…
Disease	C0004096	Asthma	DisGeNET BeFree	1.489E-52	1.478E-48	2.464E-49	2.410E-48	158	1731	CLDN18,EREG,HIVEP1,DDX58,TNIP1,CHI3L1,IL17F,F13A1,PYHIN1,ADM,NOD1,FCGR2B,HP,AGTR2,CXCL9,CCL2,CCL3,CCR1,CCL5,PLAUR,CCL7,CCL11,CCL17,CCL20,PLEK,CCL22,MMP10,MMP13,CXCL11,CXCL5,LY86,SDC4,FHL5,VCAM1,SELE,MRC1,ABCC1,FLT1,ZC3H12A,GPR65,P2RY12,BATF,PROCR,FPR2,ICAM1,AOAH,PTGES,SOSTDC1,BIRC2,BIRC3,PARP14,FAS,ZFP36,ARG1,ARG2,CD93,RSAD2,SLC11A1,CSF2,CSF3,ISG15,IL22,CD274,SOCS1,IL1A,IL1B,IL1R1,IL1RN,EIF2AK2,I…
Disease	C0003864	Arthritis	DisGeNET BeFree	1.517E-51	1.507E-47	2.152E-48	2.105E-47	120	992	TRAF1,EREG,CEBPB,ENPP2,CLEC5A,TNIP1,CHI3L1,NOD1,HP,CXCL9,CCL2,CCL3,CCR1,CCL5,CCL7,CCL17,MMP3,MERTK,MMP10,MMP13,SDC4,VCAM1,MRC1,ADAMTS4,BATF,PROCR,FPR2,ICAM1,PTGES,FAS,ZFP36,ARG1,ARG2,CSF1,SLC11A1,CSF2,CSF3,LACC1,SRGN,IL22,CD274,IL1A,IL1B,IL1R1,IL1RN,MAP2K6,MARCO,IL6,SOD2,CYBB,MYC,IL10,TNFSF10,TAGAP,CXCL10,GAS6,RIPK2,IRF1,TRIM21,ISG20,ITGA2,ITGAL,GEM,CLEC12A,PTGS2,STAT1,CFB,NOD2,JAK2,IFIH1,MLKL,GJ…
Disease	C0024141	Lupus Erythematosus, Systemic	DisGeNET BeFree	4.466E-51	4.435E-47	5.544E-48	5.423E-47	154	1686	TRAF1,CEBPB,DDX58,DRAM1,TNIP1,ADAR,IL17F,ADM,IRF9,TREML4,FCGR2B,HP,PIM1,RASGRP3,AGTR2,CXCL9,CCL2,CCL3,CCR1,CCL4,CCL5,CCL17,MMP3,CCL20,MERTK,MMP11,VCAM1,PML,SELE,MRC1,ZC3H12A,PROCR,FPR1,ICAM1,IFI44,IRF8,DUOX2,CP,SAMHD1,FAS,IFIT1,IFIT3,MILR1,CSF1,SLC11A1,CSF2,CSF3,ISG15,IKBKE,IL22,OASL,CD274,SOCS1,XAF1,SLAMF7,IL1A,IL1B,IL1R1,IL1RN,EIF2AK2,IL4R,IL6,CX3CR1,MX1,SOD2,CYBB,IL10,MYD88,IL12B,SPI1,TNFSF10,…
Disease	C0033860	Psoriasis	DisGeNET BeFree	9.427E-50	9.362E-46	1.040E-46	1.017E-45	124	1105	PDE4B,CEBPD,DDX58,TNIP1,CHI3L1,IL17F,F13A1,FABP7,HP,CXCL9,CCL2,CCL3,FGF7,CCR1,CCL4,CCL5,CCL7,CCL17,CCL20,CCL22,MMP10,CXCL11,CXCL5,VCAM1,SELE,MRC1,ABCC1,FLT1,ZC3H12A,HTR2A,FPR2,ICAM1,BIRC2,FAS,ZFP36,ARG1,CD93,CSF2,CSF3,ISG15,IL22,CD274,SOCS1,IL1A,IL1B,IL1R1,IL1RN,IL4R,IL6,CX3CR1,SOD2,CYBB,IL10,MYD88,IL12B,HCAR2,IL15RA,TNFSF10,TAGAP,CXCL10,PSMB8,PSMB9,IRF1,TRIM21,ISG20,BCL3,TNFRSF10B,ITGAL,GEM,STAT…
Disease	C0004364	Autoimmune Diseases	DisGeNET BeFree	1.292E-47	1.283E-43	1.283E-44	1.255E-43	149	1679	USP18,TRAF1,TRAF3,FOXQ1,DDX58,TNIP1,CHI3L1,ADAR,IL17F,ADM,NOD1,TREML4,FCGR2B,HP,PIM1,CXCL9,NLRC5,CCL2,CCL5,CCL17,CCL20,MERTK,CCL22,CXCL5,VCAM1,PML,SELE,MRC1,ABCC1,ZC3H12A,DHX58,GPR65,BATF,MAP3K8,ICAM1,IRF8,BIRC2,BIRC3,SAMHD1,FAS,IFIT3,MILR1,TRIM5,ZFP36,ARG1,SLC11A1,CSF2,CSF3,ISG15,CLEC4D,IL22,CD274,SOCS1,IL1A,IL1B,IL1R1,IL1RN,IL2RG,EIF2AK2,IL4R,IL6,CYBB,IL10,MYD88,IL12B,SP100,TNFSF10,TAGAP,CXCL10…
Disease	C0009324	Ulcerative Colitis	DisGeNET BeFree	5.745E-46	5.706E-42	5.187E-43	5.073E-42	128	1277	CLDN18,TRAF3,MR1,CHI3L1,IL17F,ADM,ZBP1,NOD1,HP,IFITM3,CCL2,CCL3,FGF7,CYP7B1,CCR1,CCL4,CCL5,CCL11,MMP3,CCL20,PLEK,MMP10,MMP13,CXCL5,LY86,ARHGEF6,DUOXA2,SELE,FLT1,MAP3K8,FPR2,ICAM1,IFITM1,BIRC2,BIRC3,DUOX2,FAS,ARG1,SLC9A3,NOX1,SLC11A1,CSF2,ISG15,LACC1,IL22,CD274,SOCS1,IL1A,IL1B,IL1R1,IL1RN,MARCO,IL4R,IL6,CX3CR1,SOD2,MYC,IL10,MYD88,IL12B,IL13RA2,PLK2,IL15RA,TNFSF10,TAGAP,CXCL10,RIPK2,P2RY13,IRF1,ISG…
Disease	C0010346	Crohn Disease	DisGeNET BeFree	4.698E-45	4.666E-41	3.888E-42	3.803E-41	122	1180	TRAF3,IGSF6,CHI3L1,IL17F,NOD1,HP,CXCL9,CCL2,FGF7,CCR1,CCL4,CCL5,CCL7,CCL11,MMP3,CCL20,PLEK,MERTK,MMP10,CXCL5,ARHGEF6,VCAM1,PML,MAP3K8,FPR2,ICAM1,IRF8,DUOX2,FAS,ARG1,CSF1,SLC11A1,CSF2,CLEC4D,LACC1,IL22,CD274,SOCS1,IL1A,IL1B,IL1R1,IL1RN,MARCO,IL4R,IL6,CX3CR1,SOD2,MYC,IL10,IL12B,IL13RA2,IL15RA,TNFSF10,TAGAP,CXCL10,RIPK2,PSMB9,PSMB10,SLCO3A1,IRF1,ISG20,BCL3,GEM,CLEC12A,PTGS2,VSIR,STAT1,CFB,NOD2,JAK2,…
Disease	C0021390	Inflammatory Bowel Diseases	DisGeNET BeFree	1.015E-44	1.008E-40	7.753E-42	7.583E-41	134	1437	TRAF1,TRAF3,IGSF6,TNIP1,CHI3L1,IL17F,ADM,ADORA2B,NOD1,HP,PIM1,SNX10,CCL2,FGF7,CCL4,CCL5,CCL7,CCL11,CCL17,MMP3,CCL20,PLEK,CCL22,MMP10,MMP13,CXCL11,CXCL5,ARHGEF6,VCAM1,SELE,MRC1,GPR65,PILRA,MAP3K8,FPR2,ICAM1,IRF8,BIRC2,BIRC3,DUOX2,FAS,ZFP36,SLC7A2,SLC9A2,SLC9A3,CSF1,NOX1,SLC11A1,CSF2,CSF3,LACC1,IL22,CD274,IL1A,IL1B,IL1R1,IL1RN,EIF2AK2,IL4R,IL6,CX3CR1,CYBB,MYC,IL10,MYD88,IL12B,IL13RA2,HCAR2,IL15RA,C…
Disease	C0243026	Sepsis	DisGeNET BeFree	6.377E-43	6.333E-39	4.524E-40	4.425E-39	127	1340	PDE4B,CEBPB,TNIP3,TCIRG1,PFKFB3,CHI3L1,ADAR,F13A1,ADM,ACSM3,NOD1,FCGR2B,HP,AGTR2,CCL2,CCL4,PLAUR,MMP3,CCL20,MMP13,VCAM1,SELE,MPST,MRC1,ZC3H12A,P2RY12,MAP3K8,PROCR,FPR1,FPR2,ICAM1,AOAH,CP,FAS,IFIT3,ZFP36,ARG1,SLC7A2,NOX1,SLC11A1,CSF2,CSF3,CLEC4D,IL22,CD274,SOCS1,IL1A,IL1B,IL1RN,EIF2AK2,MARCO,IL4R,IL6,CX3CR1,SOD2,CYBB,MYC,IL10,MYD88,HCAR2,SPI1,TNFSF10,TAGAP,CXCL10,GAS6,GBP2,IRF1,ISG20,ITGAL,GEM,PTG…
Disease	C0029408	Degenerative polyarthritis	DisGeNET BeFree	1.740E-41	1.728E-37	1.152E-38	1.127E-37	141	1694	TRAF1,TRAF3,EREG,HK2,CEBPB,CEBPD,DDX58,CLEC5A,PFKFB3,CHI3L1,IL17F,ADM,NOD1,HP,AGTR2,CXCL9,CCL2,CCL3,CYP7B1,CCL4,CCL5,PLAUR,CCL7,CCL11,CCL17,MMP3,CCL20,CCL22,MMP10,MMP13,CXCL5,SDC4,VCAM1,SELE,MPST,MRC1,FLT1,ZC3H12A,ADAMTS4,BATF,LITAF,ICAM1,PTGES,IRF8,BIRC2,FAS,ZFP36,ARG2,CSF1,CSF2,CSF3,CLEC4D,SRGN,IL22,CD274,SOCS1,IL1A,IL1B,IL1R1,IL1RN,IL2RG,EIF2AK2,IL4R,IL6,CX3CR1,SOD2,CYBB,MYC,IL10,MYD88,CYP1B1,…
Disease	C0375023	Respiratory syncytial virus (RSV) infection in conditions classified elsewhere and of unspecified site	DisGeNET BeFree	3.901E-41	3.875E-37	2.422E-38	2.369E-37	76	467	DDX58,CHI3L1,NLRC5,CCL2,CCL3,CCR1,CCL5,CCL11,CCL17,CCL20,CCL22,MMP10,CXCL5,VCAM1,PML,SELE,DHX58,ICAM1,FAS,IFIT1,ZFP36,ARG1,RSAD2,CSF2,CSF3,ISG15,IKBKE,IL22,OASL,SOCS1,IL1A,IL1B,STK38L,EIF2AK2,MARCO,IL4R,IL6,CX3CR1,IL10,MYD88,TRIM25,CXCL10,GAS6,PSMB8,PSMB9,IRF1,IRF7,PTGS2,STAT1,STAT2,NOD2,IFIH1,MLKL,BST2,NFKB1,NFKBIA,PARP9,TAP1,NOS2,SOCS3,LCN2,CXCL1,CXCL2,NLRP3,LIF,CD14,CD38,TLR1,TLR3,SERPINE1,CD4…
Disease	C3714636	Pneumonitis	DisGeNET BeFree	2.678E-40	2.660E-36	1.564E-37	1.530E-36	89	682	CHI3L1,IL17F,ADORA2B,IRF9,FCGR2B,HP,CCL2,CCL3,CCL5,CCL11,CCL17,MMP3,CCL22,CXCL5,SDC4,VCAM1,MRC1,ZC3H12A,P2RY12,MAP3K8,PROCR,FPR1,FPR2,ICAM1,AOAH,PTGES,FAS,ZFP36,ARG1,CSF1,CSF2,CSF3,IL22,CD274,SOCS1,IL1A,IL1B,IL1R1,IL1RN,IL6,SOD2,CYBB,IL10,MYD88,CXCL10,GAS6,LAMA1,BPIFB1,TRIM21,ISG20,PTGS2,BDKRB1,VSIR,STAT1,NOD2,IFIH1,MLKL,JUNB,NFKB1,NFKB2,SERPING1,PARP9,NOS2,ICOSLG,SOCS3,RUNX1,CXCL1,CXCL2,RGS2,NLR…
Disease	C0024117	Chronic Obstructive Airway Disease	DisGeNET BeFree	4.976E-40	4.942E-36	2.745E-37	2.685E-36	117	1213	PDE4B,DDX58,CHI3L1,IL17F,ADM,ADORA2B,NOD1,HP,PIM1,CCL2,CCL3,FGF7,CYP7B1,CCL5,CCL11,MMP3,CCL20,MERTK,CCL22,CXCL11,CXCL5,SDC4,FHL5,MRC1,ABCC1,FLT1,HTR2A,GPR65,HTR2B,FPR1,FPR2,ICAM1,DUOX2,CP,IFIT1,ZFP36,RSAD2,SLC11A1,CSF2,CSF3,IKBKE,IL22,CD274,IL1A,IL1B,IL1RN,MARCO,IL6,SOD2,PDZD2,CYBB,MYC,IL10,MYD88,IL12B,CYP1B1,IL15RA,CXCL10,LAMA1,RIPK2,BPIFB1,IRF7,ISG20,DBP,ITGAL,PTGS2,STAT1,NOD2,IFIH1,PTPN1,JUNB,…
Disease	C2363741	HIV-1 infection	DisGeNET BeFree	8.736E-39	8.676E-35	4.566E-36	4.466E-35	87	678	USP18,CEBPB,UBE2L6,DDX58,CHI3L1,ADAR,FCGR2B,HP,IFITM3,PIM1,CCL2,CCL3,CYP7B1,CCL4,CCL5,CCL17,CCL22,CXCL11,PML,MRC1,ABCC1,ZC3H12A,PROCR,ICAM1,SAMHD1,FAS,TRIM5,RSAD2,CSF1,CSF2,ISG15,CLEC4D,IL22,CD274,SLAMF7,IL1A,MAPK11,IL1B,IL2RG,EIF2AK2,IL4R,IL6,CX3CR1,MX2,CYBB,IL10,IL12B,TNFSF10,CXCL10,IRF1,TRIM21,IRF7,ISG20,GEM,PTGS2,STAT1,BST2,RRS1,SERPING1,TAP1,TAP2,TAT,CH25H,OLR1,NLRP3,TNFRSF11B,LGALS9,HAVCR2,…

## Sheet: Supp Table 6
Datasets comparison - Venn's diagramm overlapping hits - GSE87466 (control vs. UC) vs. GSE 92415 (control vs. UC) vs. ENS primary cultures (control vs. LPS)
Compared datasets fold change > 4, FDR-p-value < 0.05	Hits count	Hits name
GSE87466 (control vs. UC) vs. GSE92415 (control vs. UC) vs.ENS primary cultures (control vs. LPS)	20	CXCL10, TNFAIP6, CXCL3, CXCL5, PTGS2, CXCL2, IL1B, DUOXA2, C3, LCN2, CXCL9, SOCS3, MMP10, TIMP1, CXCL1, CD274, CXCL11, PDE4B, IL1RN, FPR1
GSE87466 (control vs. UC) vs. ENS primary cultures ct_vs_LPS	4	IRAK3, CLEC4E, CCL2, MNDA
GSE87466 (control vs. UC) vs. GSE92415 (control vs. UC)	85	CDH3, TNIP3, UBD///GABBR1, PDPN, IL13RA2, RGS5, IDO1, DEFB4A, MMP7, SERPINB5, STC1, DEFA6, MS4A1, TNC, AQP9, MMP3, KCND3, CCL18, BANK1, KLK10, CXCL13, SELP, REG1B, DUOXA1, CFB, CXCL6, KYNU, TCN1, SPP1, PROK2, CFI, REG4, SELL, C4BPB, DMBT1, CTLA4, WISP1-OT1///WISP1, VNN1, TDO2, KRT6B, LAMP3, GBP1, S100A12, CEMIP, DEFA5, TRIM29, SLC6A20, TACSTD2, RGS4, GREM1, SERPINA3, REG3A, CLDN2, DUOX2, FCGR3B, …
ENS primary cultures (control vs.LPS)	197	GM12185, TGTP1, CD44, IFI35, NMI, IFI47; OLFR56, IFI203, OAS1A, LCP2, SERPINE1, RASSF4, GBP3, STEAP4, SERPINB2, GM766, CCL11, VCAM1, TRIM12A, STAT2, F830016B08RIK, CCL5, CEBPD, TRIM30C, PYDC4, RSAD2, NOS2, ILTIFB, FLT1, ZC3H12A, MX1, TNF, MMP13, CLEC4D, EBI3, SOD2, IFI204, IL1A, TNFAIP2, IRF1, IFI202B; IFI205, NFKBIE, OAS1B, PARP12, PLEK, NLRP3, MADCAM1, IRGM2, BST2, IRF7, CCL22, DDX60, CMPK2, RG…
GSE92415 (control vs. UC)	4	INSL5, CCL20, PRAC1, ALDH1A2
GSE87466 (control vs. UC)	52	SLC2A14///SLC2A3, CCL3L3///CCL3L1///CCL3, FIBIN, LILRB2, IL33, PECAM1, FGR, FAP, JAK3, CSF3R, PTGDS, LAX1, NAMPT, TGM2, COL1A1, CD55, ADAMTS1, MASP1, SERPINB9, DUSP4, HLA-DOB, CHI3L2, KCNN3, OSMR, MZB1, ALDOB, PTP4A3, CHRDL2, IGDCC4, SLC2A3, ADGRE2, IL24, CTSE, CTHRC1, CXCR2, GEM, CHST2, NR4A3, EGFL6, GZMB, SLC16A4, PHLDA1, BGN, SLC11A1, SIK1, HGF, ADAMTS2, OLFM1, COL8A1, IGFBP5, COL12A1, GUCY1B3

## Sheet: Supp Table 7
differential genes expression. control vs 6-MP
ID	6MP Avg (log2)	Control Avg (log2)	Fold Change	P-val	FDR P-val	Gene Symbol	Description
TC1300001377.mm.2	8.03	6.46	2.96	5.01e-06	0.0654	Akr1c18	aldo-keto reductase family 1, member C18
TC0X00002235.mm.2	8.83	7.36	2.77	0.0044	0.9951	Plac1	placental specific protein 1
TC1600000957.mm.2	11.69	10.25	2.72	5.89e-06	0.0654	Map3k7cl	Map3k7 C-terminal like
TC0200003896.mm.2	5.48	4.08	2.63	0.0005	0.7289	Olfr995	olfactory receptor 995
TC0600001622.mm.2	10.72	9.35	2.59	1.41e-05	0.1046	Atf7ip	activating transcription factor 7 interacting protein
TC0600003273.mm.2	5.16	3.81	2.56	0.0026	0.9448	Tas2r106	taste receptor, type 2, member 106
TC1100002643.mm.2	8.59	7.26	2.52	0.0082	1	Gm12185; Tgtp1	predicted gene 12185; T cell specific GTPase 1
TC1100002649.mm.2	7.15	5.83	2.5	0.0012	0.9448	Tgtp2	T cell specific GTPase 2
TC1000000479.mm.2	4.66	3.34	2.5	0.0062	1	Pln	phospholamban
TC0400000336.mm.2	5.12	3.89	2.35	0.0094	1	1700009N14Rik	RIKEN cDNA 1700009N14 gene
TC0700004592.mm.2	10.34	9.13	2.32	0.0006	0.8269	Tnfrsf22	tumor necrosis factor receptor superfamily, member 22
TC0X00002685.mm.2	10.18	9.03	2.22	5.05e-05	0.2243	Eda2r	ectodysplasin A2 receptor
TC0100003679.mm.2	10.06	8.95	2.17	7.51e-05	0.2778	Ephx1	epoxide hydrolase 1, microsomal
TC1700000522.mm.2	7.46	6.37	2.14	4.79e-05	0.2243	Dnah8	dynein, axonemal, heavy chain 8
TC0100001054.mm.2	4.87	3.79	2.11	0.0007	0.8532	Gm19965	predicted gene, 19965 [Source:MGI Symbol;Acc:MGI:5012150]
TC1200000336.mm.2	8.32	7.25	2.09	0.0001	0.3903	Dgkb	diacylglycerol kinase, beta
TC1500000062.mm.2	6.61	5.54	2.09	0.0031	0.9543	Ranbp3l	RAN binding protein 3-like
TC0Y00000194.mm.2	7.24	6.2	2.06	0.0454	1	Gm20736	predicted gene, 20736
TC1800000645.mm.2	5.13	4.13	2	0.0316	1	Gm17732	predicted gene, 17732 [Source:MGI Symbol;Acc:MGI:4937366]
TC1900000566.mm.2	3.84	4.87	-2.04	0.012	1	Cyp2c39	cytochrome P450, family 2, subfamily c, polypeptide 39
TC0700004030.mm.2	4.47	5.57	-2.14	0.0066	1	Gm10081	predicted gene 10081
TC1500001622.mm.2	6.43	7.57	-2.2	0.0022	0.9448	Gsdmc3	gasdermin C3
TC1900000841.mm.2	14.19	15.34	-2.22	0.0102	1	Pnliprp1	pancreatic lipase related protein 1
TC0X00003349.mm.2	6.81	7.98	-2.24	0.0048	0.9951	Egfl6	EGF-like-domain, multiple 6
TC1500002343.mm.2	5.56	6.9	-2.52	0.0243	1	Gsdmc	gasdermin C
TC1400002000.mm.2	4.83	6.18	-2.55	0.0194	1	Rnase1	ribonuclease, RNase A family, 1 (pancreatic)
TC1500002344.mm.2	6.97	8.35	-2.59	0.0125	1	Gsdmc2	gasdermin C2

## Sheet: Supp Table 8
Differential genes expression. LPS vs LPS + 6MP
ID	LPS + 6MP Avg (log2)	LPS Avg (log2)	Fold Change	P-val	FDR P-val	Gene Symbol	Description
TC1700002786.mm.2	8.65	5.87	6.84	0.0032	0.4329	Ly6g6c	lymphocyte antigen 6 complex, locus G6C
TC0300000862.mm.2	6.3	4.44	3.64	0.0095	0.5361	Them5	thioesterase superfamily member 5
TC0700004592.mm.2	9.99	8.68	2.49	0.0002	0.2293	Tnfrsf22	tumor necrosis factor receptor superfamily, member 22
TC0600000418.mm.2	7.65	6.35	2.47	0.0029	0.4304	1810009J06Rik	RIKEN cDNA 1810009J06 gene
TC1700000522.mm.2	7.64	6.35	2.43	1.18e-05	0.0715	Dnah8	dynein, axonemal, heavy chain 8
TC0600002149.mm.2	7.83	6.57	2.39	0.004	0.458	Gm2663	predicted gene 2663
TC0400000336.mm.2	5.21	4	2.31	0.0116	0.5432	1700009N14Rik	RIKEN cDNA 1700009N14 gene
TC0600002155.mm.2	11.6	10.4	2.3	0.0012	0.3861	Prss3	protease, serine 3
TC0700004593.mm.2	12.4	11.2	2.3	7.6e-05	0.1875	Tnfrsf23	tumor necrosis factor receptor superfamily, member 23
TC0900000390.mm.2	6.18	5.04	2.22	0.0245	0.5644	Olfr893	olfactory receptor 893
TC0900000382.mm.2	5.17	4.06	2.15	0.0089	0.5361	Olfr884	olfactory receptor 884
TC1100002995.mm.2	6.12	5.06	2.08	0.0006	0.3308	Shisa6	shisa family member 6
TC0500000080.mm.2	10.38	9.33	2.08	0.0056	0.4949	Sema3d	sema domain, immunoglobulin domain (Ig), short basic domain, secreted, (semaphorin) 3D
TC0800001803.mm.2	5.61	4.56	2.06	0.0017	0.405	Defb38	defensin beta 38
TC0200005105.mm.2	6.56	5.51	2.06	0.0277	0.5798	Wfdc5	WAP four-disulfide core domain 5
TC0700000576.mm.2	7.8	6.77	2.04	0.0416	0.6262	Krtdap	keratinocyte differentiation associated protein
TC0100003679.mm.2	9.79	8.78	2.01	0.0002	0.2293	Ephx1	epoxide hydrolase 1, microsomal
TC1600001395.mm.2	10.06	9.05	2.01	0.0002	0.2414	Masp1	mannan-binding lectin serine peptidase 1
TC0X00001178.mm.2	7.15	6.14	2.01	0.0029	0.4305	Pcdh11x	protocadherin 11 X-linked
TC0800002307.mm.2	9.47	8.47	2.01	8.82e-06	0.0715	Tll1	tolloid-like
TC1400000555.mm.2	4.99	3.99	2	0.0204	0.5598	Olfr739	olfactory receptor 739
TC0200002426.mm.2	10.94	11.95	-2.01	0.0188	0.5598	Lbp	lipopolysaccharide binding protein
TC1100002052.mm.2	12.77	13.78	-2.01	0.0464	0.6386	Slc16a3	solute carrier family 16 (monocarboxylic acid transporters), member 3
TC1100003603.mm.2	12.21	13.22	-2.01	0.0161	0.5527	B4galnt2	beta-1,4-N-acetyl-galactosaminyl transferase 2
TC1000002642.mm.2	9.32	10.34	-2.02	0.0163	0.5527	Dram1	DNA-damage regulated autophagy modulator 1
TC1400000416.mm.2	4.38	5.4	-2.04	0.0022	0.4167	Gm5798	predicted gene 5798 [Source:MGI Symbol;Acc:MGI:3779524]
TC0800001643.mm.2	7.42	8.46	-2.06	0.0095	0.5361	Slc10a2	solute carrier family 10, member 2
TC1100004150.mm.2	8.19	9.23	-2.06	0.0164	0.5527	Socs3	suppressor of cytokine signaling 3
TC0300001265.mm.2	4.6	5.65	-2.08	0.0017	0.405	Ndst4	N-deacetylase/N-sulfotransferase (heparin glucosaminyl) 4
TC0900002510.mm.2	8.42	9.49	-2.09	0.0003	0.2706	Slc51b	solute carrier family 51, beta subunit
TC1000000508.mm.2	8.29	9.35	-2.09	0.0002	0.2372	Fabp7	fatty acid binding protein 7, brain
TC0900000044.mm.2	10.42	11.48	-2.09	0.0031	0.4305	Mmp13	matrix metallopeptidase 13
TC1400001960.mm.2	7.28	8.36	-2.1	0.0495	0.6395	1700011H14Rik	RIKEN cDNA 1700011H14 gene
TC1900000101.mm.2	8.85	9.94	-2.14	0.0053	0.4908	Naaladl1	N-acetylated alpha-linked acidic dipeptidase-like 1
TC0100003866.mm.2	9.22	10.33	-2.16	0.0012	0.3757	Serpinb2	serine (or cysteine) peptidase inhibitor, clade B, member 2
TC1000002657.mm.2	11.15	12.27	-2.18	0.002	0.4167	Nr1h4	nuclear receptor subfamily 1, group H, member 4
TC1600001509.mm.2	10.05	11.17	-2.18	0.0037	0.4535	Slc51a	solute carrier family 51, alpha subunit
TC1500002343.mm.2	5.54	6.67	-2.19	0.004	0.4584	Gsdmc	gasdermin C
TC0900000725.mm.2	8.95	10.1	-2.21	0.0001	0.2293	Stra6	stimulated by retinoic acid gene 6
TC1400002017.mm.2	8.99	10.16	-2.24	0.0208	0.5602	Ndrg2	N-myc downstream regulated gene 2
TC0600000044.mm.2	7.64	8.8	-2.24	0.032	0.5941	Tac1	tachykinin 1
TC1100003421.mm.2	6.12	7.28	-2.24	0.0008	0.3308	Znhit3	zinc finger, HIT type 3
TC0300001062.mm.2	10.35	11.53	-2.28	2.5e-05	0.0926	Bcl2l15	BCLl2-like 15
TC1300000262.mm.2	10.13	11.32	-2.29	1.29e-05	0.0715	Hist1h1a	histone cluster 1, H1a
TC0400000529.mm.2	5.84	7.04	-2.3	0.0014	0.3861	Nr4a3	nuclear receptor subfamily 4, group A, member 3
TC0200005436.mm.2	5.63	6.83	-2.3	4.67e-05	0.1296	Ptk6	PTK6 protein tyrosine kinase 6
TC0300002566.mm.2	9.21	10.44	-2.34	0.0008	0.3308	Hao2	hydroxyacid oxidase 2
TC1200002241.mm.2	9.68	10.94	-2.38	0.0232	0.5635	Tc2n	tandem C2 domains, nuclear
TC0500000841.mm.2	12.8	14.07	-2.4	0.013	0.5436	Cxcl5	chemokine (C-X-C motif) ligand 5
TC0500002755.mm.2	11.67	12.95	-2.42	0.0011	0.3665	Cxcl9	chemokine (C-X-C motif) ligand 9
TC0100000684.mm.2	6.62	7.91	-2.45	0.0086	0.535	Kcne4	potassium voltage-gated channel, Isk-related subfamily, gene 4
TC0900000871.mm.2	7.79	9.09	-2.46	6.8e-06	0.0715	Car12	carbonic anyhydrase 12
TC1500000207.mm.2	8.39	9.73	-2.53	0.0134	0.5436	Cmbl	carboxymethylenebutenolidase-like (Pseudomonas)
TC1700002037.mm.2	8.84	10.28	-2.7	0.0156	0.5526	Trim15	tripartite motif-containing 15
TC1600002005.mm.2	9.84	11.31	-2.76	0.0025	0.4175	Cldn8	claudin 8
TC1100001395.mm.2	4.07	5.63	-2.95	2.33e-05	0.0926	Tmem100	transmembrane protein 100
TC0400001340.mm.2	9.54	11.11	-2.97	0.0221	0.5615	Guca2a	guanylate cyclase activator 2a (guanylin)
TC1000001085.mm.2	8.52	10.09	-2.99	0.0006	0.3308	Slc5a8	solute carrier family 5 (iodide transporter), member 8
TC1700001227.mm.2	7.93	9.99	-4.16	0.002	0.4167	Gm11096	predicted gene 11096 [Source:MGI Symbol;Acc:MGI:3779332]
TC1100002570.mm.2	6.54	8.75	-4.62	3.76e-05	0.1192	Fabp6	fatty acid binding protein 6, ileal (gastrotropin)

## Sheet: Supp Table 9
Control vs LPS vs LPS+6MP
ID	LPS + 6MP Avg (log2)	LPS Avg (log2)	Fold Change	P-val	FDR P-val	Gene Symbol	Description
TC0200002426.mm.2	10.94	11.95	-2.01	0.0188	0.5598	Lbp	lipopolysaccharide binding protein
TC1000002642.mm.2	9.32	10.34	-2.02	0.0163	0.5527	Dram1	DNA-damage regulated autophagy modulator 1
TC1100004150.mm.2	8.19	9.23	-2.06	0.0164	0.5527	Socs3	suppressor of cytokine signaling 3
TC0900000044.mm.2	10.42	11.48	-2.09	0.0031	0.4305	Mmp13	matrix metallopeptidase 13
TC1000000508.mm.2	8.29	9.35	-2.09	0.0002	0.2372	Fabp7	fatty acid binding protein 7, brain
TC0100003866.mm.2	9.22	10.33	-2.16	0.0012	0.3757	Serpinb2	serine (or cysteine) peptidase inhibitor, clade B, member 2
TC0900000725.mm.2	8.95	10.1	-2.21	0.0001	0.2293	Stra6	stimulated by retinoic acid gene 6
TC0200005436.mm.2	5.63	6.83	-2.3	4.67e-05	0.1296	Ptk6	PTK6 protein tyrosine kinase 6
TC0400000529.mm.2	5.84	7.04	-2.3	0.0014	0.3861	Nr4a3	nuclear receptor subfamily 4, group A, member 3
TC0500000841.mm.2	12.8	14.07	-2.4	0.013	0.5436	Cxcl5	chemokine (C-X-C motif) ligand 5
TC0500002755.mm.2	11.67	12.95	-2.42	0.0011	0.3665	Cxcl9	chemokine (C-X-C motif) ligand 9
TC0100000684.mm.2	6.62	7.91	-2.45	0.0086	0.535	Kcne4	potassium voltage-gated channel, Isk-related subfamily, gene 4
TC1700002037.mm.2	8.84	10.28	-2.7	0.0156	0.5526	Trim15	tripartite motif-containing 15
TC1000001085.mm.2	8.52	10.09	-2.99	0.0006	0.3308	Slc5a8	solute carrier family 5 (iodide transporter), member 8
TC1700001227.mm.2	7.93	9.99	-4.16	0.002	0.4167	Gm11096	predicted gene 11096 [Source:MGI Symbol;Acc:MGI:3779332]
